# Supplementary material for: Serial cycle threshold to assess the infectious potential of SARS-CoV-2: A systematic review
Source: Epidemiol Infect. 2026 May 6;154:e89. doi: 10.1017/S0950268826101484 (PMC13366375; doi:10.1017/S0950268826101484)
Supplement: Rosca et al. supplementary material [file S0950268826101484sup001.zip]

Archive with 8 entries (8 files):
- Appendix 1. METHODOLOGICAL QUALITY ASSESSMENT.docx
- Appendix 2. List of excluded studies.docx
- Appendix 3. List of included studies.docx
- WebTable 1. Symptoms, veracity of symptom, medical history.docx
- WebTable 2. Sample collection methods.xlsx
- WebTable 3 and WebFigure 1.docx
- WebTable 4. Univariate associations.docx
- WebTable 5. Outliers.docx
