# Supplementary material for: Serial cycle threshold to assess the infectious potential of SARS-CoV-2: A systematic review
Source: Epidemiol Infect. 2026 May 6;154:e89. doi: 10.1017/S0950268826101484 (PMC13366375; doi:10.1017/S0950268826101484)
Supplement: Rosca et al. supplementary material [file S0950268826101484sup001.zip › WebTable 2. Sample collection methods.xlsx]

## Sheet: Web Table 2
WebTable 2	Samples (n)	Sample collection method	Sample management	PCR test type or platform used	Culture method	Cell line	Culture controls
Alshukairi 2021 a	26	NP swab	N/R	The Abbott RealTime SARS-CoV-2 EUA test , performed on the Abbott m2000sp and Abbott m2000rt platforms for nucleic acid extraction and amplification, respectively. Detection limit of 100 RNA copies/ml.	Vero E6 cells were maintained in Dulbecco’s modified Eagle medium (DMEM) with 10% fetal bovine serum (FBS). Samples were diluted at 1:10 dilution in DMEM with 2% FBS, inoculated onto Vero E6 cells in six-well plates in duplicate, and incubated for 1 h at 37*C. Inocula were then removed and replaced with 2 ml DMEM with 2% FBS. The plates were incubated at 37*C and a 5% CO2 atmosphere for 3 days or…	Vero E6	A human SARS-CoV-2 patient isolate (SARS-CoV-2/human/SAU/85791C/2020, GenBank accession number MT630432) was inoculated onto the Vero E6 cells according to a previously published protocol (Azhar et al., 2020) and used as a positive control. This sample had a titer of 3.16x10*5 TCID50/ml.
Avanzato 2021	7	NP and OP swab	NP and OP swabs were shipped on wet ice in viral transport medium (VTM). RNA was extracted using Trizol (Invitrogen), Phasemaker tubes (Invitrogen) and the PureLink RNA Mini Kit (Invitrogen) according to manufacturer’s instructions and eluted in 100 mL RNase-free H2O. First strand cDNA synthesis was performed with the SuperScript IV First Strand Synthesis System (Invitrogen), using 11 mL input RN…	QuantiFast Probe kit (QIAGEN)	Vero E6 cells were maintained at 37°C and 5% CO2 in DMEM supplemented with 10% fetal bovine serum, 1 mM L-glutamine, 50 U/mL penicillin and 50 mg/mL streptomycin. Vero E6 cells were provided by Dr. Ralph Baric. Cells were authenticated by cytochrome B sequencing. Mycoplasma testing was performed monthly, and no mycoplasma was detected. Virus isolation of the clinical specimen was performed on Ver…	Vero E6 is a female African green monkey kidney epithelial cell line	RNA was extracted for confirmation of SARS-CoV-2 by qRT-PCR and next generation sequencing
Aydillo 2020	37	NP swab samples were collected using flocked swabs (Copan Diagnostics, Murrieta, CA) and placed in viral transport media.	Samples were stored at -20ºC.	N/R. The authors used a modified Centers for Disease Control and Prevention (CDC) protocol.	50 μL supernatant was inoculated onto Vero E6 cell monolayers containing SARS-CoV-2 optimal virus growth media (DMEM w/ L-Glutamate, Sodium Pyruvate, 2% FBS, 100 U Penicillin/ml, and 100 mg Streptomycin/ml, 10 mM Non-Essential Amino Acids, 1 mM Sodium Pyruvate and 10 mM HEPES) . Cells were incubated at 37 °C, 5% CO2 for a week, and monitored daily for CPE.	Vero E6 cell	Cell culture supernatants were collected, and positive isolation was confirmed by plaque assay and specific immunostaining against SARS-CoV2 by using a mouse anti-SARS NP antibody, 1C7 (an in-house mAb, provided by Dr. Thomas, Moran, Thomas.Moran@mssm.edu).
Baang 2021	NP swab - 12. Sputum - 3	NP swab, sputum	N/R	Diasorin assay; D81-Abbot assay	Residual respiratory tract specimens were recovered from the hospital clinical microbiology laboratory and cultured on Vero E6 cells. CPE effect. Cells infected with supernatants from these primary cultures were positive for the SARS-CoV-2 nucleocapsid protein.	Vero E6	Positive control (WA-1 strain). Huh-7 cells were infected with cell-free supernatants from the Vero E6 cultures and stained 48 hours later with Hoechst and an anti–severe acute respiratory syndrome coronavirus 2 nucleocapsid antibody (magenta)
Basheer 2021	8	NP swab	Following nasal and throat sampling, viral swabs were inserted into refrigerated transfer buffer containing tubes (Copan). Tubes containing the swabs were vortexed for 1 min. Two ml of the buffer were transferred to a new 15mL tube and centrifuged (500g, 5 min, 4°C), and the supernatant was transferred through a 0.22 µm filte.	Viral RNA was extracted from NP samples using the QIAamp Viral RNA Mini Kit (Qiagen) according to RT-PCR and PCR were performed subsequently with a one-step real time RT-PCR kit containing primers and probes targeting the ORF1b and a positive internal reference gene. Reaction system and amplification conditions were performed according to the manufacturer’s specifications (Wuhan BGI Biotechnology…	Vero E6 cells, were cultured in DMEM supplemented with 10% fetal bovine serum (FBS), MEM non-essential amino acids, 2mM L-Glutamine, 100 Units/mL Penicillin, 0.1 mg/mL streptomycin, 12.5 Units/mL Nystatin (Biological Industries, Beit Haemek, Israel). Each supernatant sample was added in duplicates to cells monolayers in 12-well plates (Costar; 0.2 mL/well) for 1 h, followed by the addition of 2 m…	Vero E6 (ATCC CRL-1586TM)	SARS-CoV- 2 (GISAID accession EPI_ISL_406862), provided by Bundeswehr Institute of Microbiology, Munich, Germany, was used as positive control at a concentration of 60 pfu/mL.
Decker 2020	10	Throat swab	N/R	N/R	N/R	N/R	N/R
Gniazdowski 2021		NP swabs	SOC testing was performed <24 hours after receipt of specimens in the laboratory; specimens were refrigerated in the meantime. Leftover original specimens as well as nucleic acid extracts were frozen at −70°C. Cell cultures were performed after a single freeze-thaw cycle.	Specimens were diagnosed using either the RealStar or the NeuModx SARS-CoV-2 assay.	The development of CPE was monitored for up to 4 days after infection. Vero E6 cells were cultured at 37°C with 5% carbon dioxide in a humidified chamber, using complete medium (CM) consisting of Dulbecco modified Eagle medium (Sigma Life Sciences; D5796 supplemented with 10% fetal bovine serum (Gibco; sterile filtered), 1-mmol/L glutamine (Invitrogen), 1-mmol/L sodium pyruvate (Invitrogen), 100-…	Vero E6 cells (American Type Culture Collection CRL-1586)	The presence of SARSCoV-2 was verified in 1 of 2 ways. SARS-CoV-2 viral RNA was extracted using the Qiagen Viral RNA extraction kit (Qiagen), and viral RNA detected using quantitative RT-PCR. Alternatively, SARS-CoV-2 viral antigen was detected by infecting Vero E6 cells grown on 4 chamber LabTek slides (Sigma Aldrich), with 50 μL of the Vero E6 virus isolate diluted in 150 μL of IM for 1 hour at…
Guetl 2021	2	OP swab	N/R	N/R	N/R	Vero E6	N/R
Han 2021	5	NP swab	N/R	Xpert Xpress SARS-CoV-2 Assay	N/R	N/R	N/R
Jung 2023	116	Saliva samples	HCWs were instructed to place >2 mL of saliva into airtight containers. They were advised not to eat or brush their teeth for _x0002_30 min before providing a sample, and the samples were immediately stored in a freezer at -80⁰C. Viral RNA was extracted from respiratory specimens using a QIAamp viral RNA Mini kit (Qiagen Inc., Hilden, Germany) followed by manufacturer’s instruction.	PCR amplification was performed with a LightCycler 96 system (Roche, Basel, Switzerland) in the following conditions: revers transcription at 50⁰C for 10 min, initial denaturation at 95⁰C for 5 min, 45 cycles of two-step amplification, denaturation at 95⁰C for 10 s and annealing and elongation at 60⁰C for 30 s, and final extension at 60⁰C for 5 min. Viral copy numbers were determined by plotting …	N/R	N/R	N/R
Ke 2021	748	Nasal and saliva samples	Saliva RTqPCR: After collection, saliva samples were stored at room temperature and RTqPCR was run within12 hours of initial collection. Saliva samples were heated at 95°C for 30 minutes, followed by the addition of 2X Tris/Borate/EDTA buffer (TBE) at a 1:1 ratio (final concentration 1X TBE) and Tween-20 to a final concentration of 0.5%. Samples were assayed using the Thermo Taqpath COVID-19 assa…	Abbott Alinity	Vero-TMPRSS2 cells were grown in complete medium (CM) consisting of DMEM with 10% fetal bovine serum (Gibco), 1 mM glutamine (Invitrogen), 1 mM sodium pyruvate (Invitrogen), 100 U/ml of penicillin (Invitrogen), and 100 µg/ml of streptomycin (Invitrogen) (54). Viral infectivity was assessed on Vero-TMPRSS2 cells using infection media (IM; identical to CM except the FBS is reduced to 2.5%). When a …	Vero-TMPRSS2 cells	N/R
Kim 2022	186 respiratory samples	NP swab, sputum, saliva	NP swab samples in viral transport medium, and sputum and saliva samples collected in an airtight container, were aliquoted and stored in a -80_x0002_C deep freeze until use.	Allplex™ 2019-nCoV assay (Seegene, Seoul, Republic of Korea) or a PowerChek 2019-nCoV real-time PCR kit (Kogene Biotech, Seoul, Republic of Korea).	Vero cells were cultured in 6-well plates with 9 x 10*5 cells/well about 24 h earlier. Specimens were serially diluted 10-fold using PBS. Each diluted samples were inoculated into cells and incubated for 1 h (37℃, 5% CO2) with rocking every 15 min, and overlaid with 2 mL of Dulbecco's Modified Eagle Medium/Nutrient Mixture F12 (DMEM/F-12) medium containing 0.6% oxoid agar. Viral plaque formation …	Vero cells	Internal controls
Kujavski 2020	200 (20 inconclusive; 110 negative; 70 positive). Overall, 448 specimens were collected from the 12 patients throughout the course of illness. 117 pairs of simultaneous NP and OP specimens.	CDC guidelines, no further details. See Holshue, M. L. et al. First case of 2019 novel coronavirus in the United States. N. Engl. J. Med. 382, 929–936 (2020).	CDC guidelines, no further details. See Holshue, M. L. et al. First case of 2019 novel coronavirus in the United States. N. Engl. J. Med. 382, 929–936 (2020).	N/R. CDC evaluated specimens using SARS-CoV-2 RNA detection, viral culture, WGS and phylogenetic analysis.	Viral culture was attempted from early SARS-CoV-2-positive respiratory specimens (NP, OP or sputum) with Ct values <33. Specifically, 100 μl of clinical specimens were diluted twofold across a 96-well plate in serum-free DMEM supplemented with 2× penicillin–streptomycin and 2× amphotericin B (Sigma). Vero CCL-81 cells were trypsinized and resuspended in DMEM + 10% FBS + 2× penicillin–streptomycin…	Vero CCL-81 cells from ATCC	N/R ?. When CPE was observed, presence of SARS-CoV-2 was confirmed by rRT–PCR
Laferl 2020	58 respiratory specimens	N/R	N/R	RNA was extracted from 200 μl of NP and OP swab supernatants using a commercial kit (BioExtract® SuperBall®, BioSellal, France) and the KingFisher™ Flex Purification System (Thermo Fisher Scientific, USA). LightMix® Modular SARS and Wuhan CoV E-gene; TIB Molbiol, Germany) and SuperScript™ III Platinum® One-Step Quantitative RT-PCR System with ROX (Thermo Fisher Scientific, USA) on the ABI7500Fast…	Vero E6 TMPRSS-2 cells were seeded in 12- or 24-well tissue culture plates to 80% confluency; 400 μl of NP and OP swab supernatant was inoculated on to the monolayer and incubated for 2 h to allow virus entry. After that, the inoculum was removed, the cells washed once with sterile Dulbecco’s phosphate-buffered saline (DPBS) (Lonza, NH, USA) and DMEM added, supplemented with 2% FB and 1xanti/anti…	Vero E6 TMPRSS-2 cells	As positive control, 2000 TCID50 of SARS-CoV-2 virus preparation were inoculated at the same time with the samples, but on separate tissue culture plates.
Lang 2020	26 (18 NP swab, 8 BAL)	NP swab, BAL		N/R	Vero cell cultures were used, which turned out to be negative after 7 days of culture (three passages). A second Vero cell culture from a BAL sample retrieved on postoperative day 7 was negative and thus confirme absence of infectivity in the patient.	Vero cells	N/R
Leitão 2021	72	NP samples were collected from both nostrils using two rayon-tipped swabs. Material was stored in Dulbecco’s modified Eagle’s media (DMEM; ThermoFisher Scientific) at 4°C until transportation to the laboratory and then stored at 280°C. Time between time collection and sample storage was 2 hours on average.	Material was stored in Dulbecco’s modified Eagle’s media (DMEM; ThermoFisher Scientific) at 4°C until transportation to the laboratory and then stored at 280°C. Time between time collection and sample storage was 2 hours on average.	SARS-CoV-2 (2019-nCoV) CDC qPCR probe assay (Integrated DNA Technologies, IA, USA)	African green monkey kidney cells and human embryonic kidney cells were cultured in DMEM with 10% fetal bovine serum (FBS; Gibco), 100 U/mL penicillin, and 100 mg/mL of streptomycin (ThermoFisher Scientific). All cell lines were maintained at 37°C with 5% CO2 and passed every 3 to 4 days. Vero E6 and 293T/ACE2 cells were plated in 6-well plates to achieve 70% of confluence overnight. Cells were i…	African green monkey kidney cells (Vero E6; ATCC CRL-1586) and human embryonic kidney cells (HEK293T; ATCC CRL-3216)	Virus isolation was confirmed by virus titration of the cell-free supernatant from the second passage.
Leung 2022	5	NP swab	N/R	N/R	In-vitro infective viability - T25 cell cultures as detectable CPE with confirmation by SARS-CoV-2 qPCR (E and RdRP gene, laboratory-developed).	T25 cells	N/R
Lin 2022	66	NP swab, saliva. NP were collected using Flexible Mini-tip FloqSwabs (Copan) and TS using Puritan polyester or Copan ClassiqSwabs. Saliva (~ 1 mL) or ETT (1 to 2 mL) were collected into sterile containers.	For each of the specimens, 3 mL of Copan UTM-RT or Dulbecco’s Modified Eagle’s Medium (Gibco) with addition of 2% fetal bovine serum, 1 μg/mL meropenem and 1 μg/mL Amphotericin B (DMEM+) was added. All the freshly collected samples were placed on ice packs within 1-to-4 h and then refrigerated at 4 °C for up to 48 h in a secure location before being transported at 0–4 °C. If the samples could not…	E gene: RT-PCR for SARSCoV-2 was performed as described by Pabbaraju et al. 2021. N gene: QIAamp viral RNA min kit (Qiagen). RT-qPCR was performed using US CDC SARS-CoV-2 Research Use Only qPCR Primer and Probe Kit (Integrated DNA Technologies; 2019-nCoV RUO Kit), GoTaq 1-step RT-qPCR system (Promega), and Bio-Rad CFX96. All the RT-qPCR analyses conducted using N2 primer sets.	Vero (ATCC #CCL-81) and Vero E6/TMPRSS2 (JCRB cell bank 1819) were cultured with Modified Eagle’s Medium (MEM, Gibco) supplemented with 100 units/mL of penicillin, 100 μg/mL of streptomycin, 0.25 μg/mL of Amphotericin B (Gibco), and 10% fetal bovine serum (Gibco). For virus culture, 2 × 10⁵ cells were seeded into each well of the 12-well plates one day before titering. Ten-fold serial dilutions o…	Vero (ATCC #CCL-81) and Vero E6/TMPRSS2 (JCRB cell bank 1819)	A SARS-CoV-2 strain (GISAID# EPI_ISL_425177) was received from the Vaccine and Infectious Disease Organization at the University of Saskatchewan and used as a positive control and plaque reference.
Lu 2020	In review: 20. NP - 14 swabs; OP - 3 swabs, from 16 individuals	Samples including NPl swabs, throat swabs and anal swabs, were collected for RT-PCR diagnosis at 7 days and 14 days after discharge, or more frequently.	Total RNA was extracted from clinical specimens using the QIAamp Viral RNA mini kit (QIAGEN, Germany) according to the manufacturer’s instructions. Three RT-PCR kits were used to conduct nucleic acid testing, in an attempt to avoid false negatives. Kit A (DAAN GENE, Guangzhou, China) and Kit B (BioGerm, Shanghai, China) have primers and probes targeting the open reading frame (ORF1ab) and nucleoc…	Kit A (DAAN GENE, Guangzhou, China) and Kit B (BioGerm, Shanghai, China) have primers and probes targeting the open reading frame (ORF1ab) and nucleocapsid protein (N), respectively. Kit C (Liferiver, Shanghai, China) is designed to detect RNA-dependent RNA polymerase (RdRp), envelope protein (E) and N. Kit A and Kit C were included into WHO Emergency Use Listing for detecting SARS-CoV-2 nucleic …	The clinical samples including NP swabs, throat swabs and anal swabs were vortexed and centrifuged at 250xg for 10 min. The suspension was collected and filtered through a 0.22-µm filter for following virus culture. Next, vero E6 cells were inoculated with 100 µl processed patient sample. CPE were observed daily. If there no CPE was observed at 7 days, cell lysis was collected by centrifugation a…	Vero E6 cells	N/R ?
Mancon 2022	12 NP	NP swab	N/R	Allplex™ 2019-nCoV Assay	Viral isolation in Vero E6 cells was attempted: after 72 h of cultivation. The authors investigated CPE. Diminution in Ct values was observed performing the RT-PCR on cell culture supernatants	Vero E6 cells	N/R
Mendes-Correa 2021	In review: 17. 12 NP, 5 saliva	NP swab, saliva	N/R	RNA extraction was performed using the QIAamp viral RNA kit, according to the manufacturer instructions. Commercial RealStar® SARS-CoV-2 RT-PCR Kit 1.0, develop by Altona Diagnostics. DNA amplification employed the Roche LightCycler® 96 System.	For virus isolation, all clinical specimens that tested positive for SARS-Cov-2 by RT-PCR were inoculated into cultures of Vero cells. Cells were seeded in a 25 cm2 cell culture flask in Dulbecco Minimal Essential Medium - fetal bovine serum and incubated overnight at 37°C. The next day, clinical specimens were added into the culture flask and incubated in a humidified 37°C incubator in an atmosp…	Vero cells (ATCC, CCL-81)	N/R
Mileto 2021	14	NP swab	N/R	Automated ELITe InGenius1 system with the GeneFinderTM COVID-19 Plus RealAmp Kit assay (ELITechGroup, France)	1 mL of each sample plus 5 mL of growth medium were added to Vero E6 cells in 25 cm2 cell culture flasks, which were incubated at 37°C and 5% CO2 and daily checked for CPE. After 72 h, CPE wasGeneFinderTM detected in six of 12 flasks and confirmed by RT-PCR on supernatant, corresponding to the first six swabs.	Vero E6 cells	N/R
Monrad 2021	6 pharingeal swabs	Pharingeal swab	Pharingeal swabs were collected in transport media optimized for viral outgrowth.	N/R	Vero E6/TMPRSS2 cells were inoculated with swab transport media and subsequently assessed for viral outgrowth. Input swab material was washed away after 24 hours of inoculation, after which cell supernatant containing viral outgrowth was collected and used for RNA extraction and subsequent ddPCR against the nucleocapsid (N1) gene. Pharyngeal swabs for viral outgrowth were collected in 3 ml of Cop…	Vero E6/TMPRSS2	RPP30 was used as internal control for viral load quantification.
Murata 2021	203	NP swab.	Standard RT-PCR protocol endorsed by the National Institutes of Infectious Diseases (Japan). NP swab specimens were transported in viral transport medium (BD universal viral transport system); residual media were stored at 280°C after extraction of RNA for use in RT-PCR testing.	N/R.	The frozen media were thawed and processed for culture. The VeroE6/TMPRSS2 cells were maintained in Dulbecco’s modified Eagle’s medium (DMEM) supplemented with 5% fetal bovine serum (FBS) and penicillin-streptomycin (Sigma-Aldrich). For isolation of SARS-CoV-2, cells were seeded on a 25-cm2 cell culture flask (Falcon). Next day, the thawed specimen medium (0.5 ml) was centrifuged at low speed, an…	VeroE6/ TMPRSS2 cells (Japanese Collection of Research Bioresources Cell Bank, number JCRB1819)	N/R
Nissen 2021	6	Specimens were obtained at a polyclinical testing facility for COVID-19 at Uppsala University Hospital.	NP and OP swabs (eSwab, Copan Italia SpA, Italy) were acquired; the two swabs were inserted into the same sterile tube containing 1 ml of viral transport medium. Saliva was collected in a sterile container. Specimens were stored at 4°C until transport.	RNA extraction was done using QIAamp Viral RNA Mini Kit (Qiagen, Hilden, Germany) as per the manufacturer’s instructions, and reverse transcription was carried out using iScript™ cDNA Synthesis Kit (Biorad, Solna, Sweden). The real time PCR was performed on CFX96 (Biorad, Solna, Sweden) using iTaq Universal Probes Supermix (Biorad, Solna, Sweden)	Vero E6 cells, green monkey kidney cells (ATCC® CRL-1586™) were cultured at 37°C and 5% CO2, in Dulbecco´s Modified Eagle´s Medium (DMEM) (Gibco, Code: 13345364), supplemented with 10% fetal bovine serum (FBS) (Gibco, Code: 11550356) and gentamycin (100μg/mL). Cultures were performed in 2 laboratories that used different approaches for detection of infectious virus from the clinical samples. Viru…	Vero E6 cells, green monkey kidney cells (ATCC® CRL-1586™)	No CPE was observed in two uninfected control wells throughout the experiment duration.
Niyonkuru 2021	22	Each OP swab sample was collected by trained personnel at the Department of Infectious Diseases.	Each swab was placed in a tube containing 3.5 mL of complete virus culturing media [DMEM-Glutamax (Gibco), 2% Heat inactivated FBS (biowest) 1%Pen-Strep (Gibco) and Amphotericin B 2.5 mg/L (Sigma)]. Within a timeframe of 4 hours samples were subjected to plaque assay, flask culturing and real time RT-PCR. The remaining sample material was snap frozen in liquid nitrogen and stored at -80°C.	TaqMan Fast Virus 1-Step Master Mix (Thermo Fisher)	300 µL of the original sample and up to five ten-fold dilutions of it, was each added to 24-hour cultures of Vero E6 cells in 6-well microtiter plates (Thermo Scientific). Plates were left to incubate one hour at 37°C and 5% CO2 on a rocking platform. Overlay agarose gel was added and the plates were incubated at 37°C and 5% CO2 in a humidified atmosphere for three days. At termination, 800 µL of…	Vero E6 cells (ATCC® CRL-1586™)	In order to confirm detection of viable virions by plaque assay and enhance sensitivity 700 µL of the original sample material were added to flasks (25 cm2, Nunc containing a 24-hour culture of Vero E6 cells. The flasks were incubated one hour at 37°C and 5% CO2 on a rocking platform. Additional 5 ml of virus culturing media was added to each flask and a sample of 650 µL was aspirated and subject…
Nomura 2022	12	NP swab specimens were collected with a swab and 1 mL of physiological saline.	RT-qPCR tests were performed using a method described in a previous report [Kitagawa H, et al. Effectiveness of 222-nm ultraviolet light on disinfecting SARS-CoV-2 surface contamination. Am J Infect Contr 2020;49:299–301]. SARS-CoV-2 nucleic acids were extracted using a Viral Total Nucleic Acid Purification Kit (Promega Corporation, USA). copies/mL were calculated from cycle threshold (Ct) values.	One Step PrimeScript™ III RT-qPCR ™mix (Takara Bio Inc., Japan)	SARS-CoV-2 was cultured in Vero cells expressing TMRPSS2. Cultures were observed for seven days and checked for CPEs. Infectivity titer was measured based on 50% tissue culture infectious dose (TCID50), while TCID50/mL was calculated. When no CPEs were observed within seven days, the culture was considered negative	VeroE6/TMRPSS2 cells, procured from JCRB cell bank, Japan	N/R
Pedro 2021	7	For the detection of viral RNA by RT-PCR, each tube sample contained a NP and an OP swab immersed in virus preservation solution.	RNA was extracted with the Qiacube extractor by using the spin-column Qiamp virus minikit (Qiagen, Hilden, Germany). The reported RT-PCR results for the SARS-CoV-2 E gene were obtained with the LightCycler® Multiplex RNA Virus Master	LightCycler® Multiplex RNA Virus Master (Roche Life Science, Penzberg, Germany) at a LightCycler® 480 Instrument II (Roche Life Science, Penzberg, Germany).	In vitro culture in Vero cells was performed, followed by SARS-CoV-2 spike antibody (GeneTex, Irvine, CA, USA) immunofluorescence detection. Following a first inoculation of the samples for 96 h, the resulting supernatant was transferred to 96 wells and inoculated for 24 h, 48 h, and 72 h in duplicates to assess residual virus particles not detected in the first culture.	Vero cells (ATCC CCL-81; ATCC, Manassas, VA, USA)	The authors included a recently diagnosed sample from another patient to guarantee the assay was able to detect the viral particles
Pérez-Lago 2021	23	NP swab	RNA was extracted and purified from 300 µL of a nasopharyngeal exudate with the KingFisher (Thermo Fisher Scientific, Waltham, MA, USA),	TaqPath COVID-19 CE-IVD RT-PCR (Thermo Fisher Scientific,Waltham, MA, USA)	Vero E6 cells were seeded on a 96-well plate (Greiner #3599) at 2e5 cells/mL in Dulbecco´s modified eagle medium (Gibco) supplemented with 10% foetal bovine serum (Gibco) and 2% penicillin/streptomycin/amphotericin B Solution (Sigma) the day before the infection. Vero E6 cells were inoculated with 50 μL of samples and the plates incubated at 37°C and 5% CO2 for five days; CPE was analysed every t…	Vero E6 cells (ATCC CRL1586)	Serial dilutions of SARS CoV 2 (coronavirus strain 2019-nCoV/USA-WA/2020, BEI) were used as controls for the CPE and RT-PCR analyses.
Pickering 2021	20	Combined naso-oropharyngeal swabs	Combined naso-oropharyngeal swabs were submitted for routine diagnostic SARS-CoV-2 testing by RT-rtPCR in 1 mL of viral transport medium (VTM; Sigma Virocult, Medical Wire & Equipment, Corsham, UK). Surplus VTM was stored immediately at –80°C after determination of a diagnostic result, with no additional freeze-thaw cycles before inclusion in the study.	AusDiagnostics multiplexed-tandem PCR assay including SARS-CoV-2 (Chesham, UK)	Cells were cultured at 37°C and 5% CO2, in Dulbecco’s modified Eagle’s medium (DMEM, GibcoTM, Thermo Fischer, UK supplemented with 10% foetal bovine serum (FBS, Merck, Germany). 100μl of reference virus (UK SARS-CoV-2 reference strain England/02/2020) was added to 6x10*6 Vero- E6 cells and incubated until cell CPE was observed, at which point cell culture medium was harvested, filtered and aliquo…	Vero-E6 cells (ATCC CRL 1586™)	The UK SARS-CoV-2 reference strain (England/02/2020) was obtained from Public Health England and propagated in Vero-E6 cells
Rajakumar 2021	NP swabs: 14. saliva: 11	NP swab, saliva	See Lin 2022	See Lin 2022	See Lin 2022	Vero (ATCC #CCL-81)	See Lin 2022
Sepulcri 2021	9	NP swab	N/R	Allplex 2019 nCOV Seegene–Three Target assay	Viral isolation and culture from NP swab samples was performed on Vero E6 cells. The authors extracted RNA for confirmation of SARS-CoV-2 by RT-PCR and next-generation sequencing.	Vero E6	N/R
Siedner 2022	94	Self-collected nasal swabs for SARS-CoV-2 PCR	N/R	RT-qPCR with the US CDC 2019-nCoV_N1 primer and probe set (IDT)	The authors detached Vero-E6 cells (ATCC) maintained in DMEM (Corning) supplemented with HEPES (Corning), 1X Penicillin (100 IU/mL)/µg Streptomycin (100mL) (Corning), 1X Glutamine (Glutamax, Thermo Fisher Scientific), and 10% FBS (MilliporeSigma) using Trypsin-EDTA (Thermo Fisher Scientific) and seeded the cells at 75,000 cells per well in 24-well plates or 20,000 cells per well in 96-well plates…	Vero-E6 cells (ATCC)	As a positive control, the authors used the SARS-CoV-2 isolate USA-WA1/2020 strain (BEI Resources).
Singh 2021	89	NP swab	NP swabs were placed in ~3 ml of viral transport medium and transported to the clinical lab for diagnostic testing within 4 hrs of collection. After clinical testing at Albany Medical Center Hospital, the samples were frozen and stored at -80◦C.	One of four commercial NAATs, three of which are RT-qPCR based: [1] CDC 2019-nCoV Real-Time RT-qPCR Diagnostic Panel on Q-cyclers [Quantabio, Beverly, MA] with easyMAG extraction [bioMerieux, Durham, NC]; [2] Abbott RealTime SARS-CoV-2 assay on the m2000; and [3] BioGX SARS-CoV-2 Reagents [Spaarks, MD] and TNA-3 Extraction Kit [GeneOhm Sciences Canada, Quebec, QC] for BD MAX™ System [Sparks, MD].…	Cell monolayers were prepared in 6-well tissue culture plates and maintained in DMEM that was supplemented with 10% heat inactivated fetal bovine serum (FBS) (Thermo-Scientific, USA), 2 mM L-glutamine, 50 U/mL penicillin, and 50 μg/mL streptomycin. Vero E6 STAT1-/- cell monolayers were cultured in the same medium that was additionally supplemented with nonessential amino acids. The cells were inf…	Vero E6 wild-type (WT) (CRL-1586™) and STAT1- /- (CCL- 81VHG™) cell lines from the American Type Culture Collection (ATCC).	Positive control - supernatants from Vero cells that had been infected with the SARS-CoV-2, Isolate USA-WA1/2020 (provided by the Biodefense and Emerging Infections Repository). Vero E6 cells cultured without virus served as negative controls.
Sung 2022	41	NP swab	Remnant NP swabs from 2nd the patients’ test, which was not necessarily the RT-PCR test that qualified the patient for inclusion in the study, were collected from the BJH clinical microbiology laboratory (for viral cultures). For initial clinical RT-PCR testing, acceptable transport tubes for the NP swabs included Universal Transport Medium (UTM) and ESwab (with Aimes Transport Medium)	Systems utilized: Roche cobas SARS-CoV-2 assay on the Roche cobas 6800 (Roche Molecular Systems, Branchburg, NJ), Cepheid Xpert Xpress SARS-CoV-2 assay on the GeneXpert (Cepheid, Sunnyvale, CA), BioFire Respiratory Panel 2.1 (BioFire, Salt Lake City, UT), DiaSorin Molecular Simplexa™ on the Liaison® MDX (DiaSorin, Saluggia, Italy), and Lyra SARS-CoV-2 Assay (Quidel) on EasyMag(bioMerieux)/RotorGe…	Remnant NP swabs from 2nd the patients’ test, which was not necessarily the RT-PCR test that qualified the patient for inclusion in the study, were collected from the BJH clinical microbiology laboratory. Patient samples were thawed and 250 µL from each sample was mixed with 2.75 mL of Dulbecco’s Modified Eagle Medium (DMEM) containing 5% heat-inactivated fetal bovine serum (FBS), 10 mM HEPES, 1X…	Vero cells ectopically expressing TMPRSS2 and human ACE2	Media-only was used as negative control and media spiked with 1,000, 100, or 10 PFU of the 2019n-CoV/USA_WA1/2019 SARS-CoV-2 isolate were used as positive controls.
Tarhini 2021	28	Respiratory samples were collected as a part of their routine clinical care.	N/R	Cobas SARS-CoV-2 (Roche, Rotkreuz, Switzerland)or NeumoDX (QIAGEN, Hilden, Germany)	Vero E6 cells were cultured in Dulbecco’s modified Eagle’s medium ([DMEM] Gibco) with 10% of heat-inactivated fetal bovine serum ([FBS] Gibco) at 37°C and 5% of CO2. In brief, 200 μL of respiratory samples in viral transport media mixed with 800 μL DMEM were filtered and inoculated in 12-well plates containing 1.105 cells for 1 hour before adding of 500 μL DMEM with 4% of FBS. After a 6-day incub…	Vero E6 cells (American Type Culture Collection [ATCC], reference no. R CRL-1586)	A previously cultured SARS-CoV-2 strain was systematically added as a positive control to ensure cell sensitivity
Thornton 2022	19	Each NP or OP swab was collected using a polyester tipped NP or throat swab into a sterile container with 3mL universal/viral transport media (Copan UTM-RT (Code 330C or Yocon VTM) or Dulbecco's Modified Eagle’s Medium (Gibco) with addition of 2% fetal bovine serum, 1 µg/ml meropenem and 1µg/ml Amphotericin B (DMEM+).	After collection, the samples were placed on ice or refrigerated within 1-2 hours at 40 C and then stored at 40 C for 12- 24 hours, and then transported to the BSL3 laboratories .	In house RT-PCR (Berenger et al. 2021)	Serial 10-fold dilutions of the virus were plated in duplicate on Vero cells and cultured for 3 days at 37˚C in Modified Eagle’s Medium (Gibco) supplemented with 100 units/ml of penicillin, 100 ug/ml of streptomycin and 0.25 ug/ml of Amphotericin B included (Gibco), and 0.9% carboxymethylcellulose (Fisher). The cells were then fixed and stained with formaldehyde and crystal violet to permit plaqu…	Vero cells (ATCC Cat# CCL-81)	N/R
Truong 2021	40	NP swabs or combined OP and nares swabs		CDC 2019-Novel Coronavirus Real-Time RT-PCR assay, the Taqpath COVID-19 RT-PCR assay (Thermo Fisher, Walham, MA), the Xpert Xpress SARS-CoV-2 assay (Cepheid, Sunnyvale, CA), and the Simplexa COVID-19 assay (Diasorin Molecular, Cypress, CA).	The authors used SARS-CoV-2-susceptible Vero cells. 150 mL of clinical specimen was used to inoculate one well of a 24 well plate of VeroE6TMPRSS2 cells. After a 2-hour incubation at 37°C, the inoculum was removed and replaced with 0.5 ml infection media and the plates incubated at 37°C for 5 days. The plates were scored daily for CPE and supernatants harvested when >75% of the cells had detached…	Vero E6TMPRSS2 cells adapted from the VeroE6 cell line (ATCC CRL- 1586) to express the TMPRSS2 protease at levels approximately 10-fold higher than that found in the human lung.	N/R
Weigang 2021	38	OP swab		RealStar SARS-CoV-2 RT-PCR kit (Altona Diagnostics, Hamburg, Germany)	Filtered throat swab samples were inoculated on African green monkey kidney VeroE6 cells (ATCC CRL-1586) (2x10⁶cells) in 4ml DMEM with 2% FCS and incubated at 37 °C and 5%CO2 for 4–6 days until the CPE was visible. A first virus stock of the D105 isolate passaged on VeroE6 cells, d105(del), showed multiple differences to the genomic sequence in the corresponding patient’s swab, including an eight…	African green monkey kidney VeroE6 cells (ATCC CRL-1586)	N/R
Williamson 2021	16	Nose and throat samples, nose samples	Aptima SARS-CoV-2 transcription mediated assay (TMA) on the Panther system (Hologic, USA) followed by semi-quantitative RT-PCR using the Closed NeuMoDx SARS-CoV-2 commercial assay (Qiagen) with automated RNA extraction and concentration, PCR reagent preparation, and nucleic acid amplification/detection. 300 μl of primary sample was pretreated with NeuMoDx Viral Lysis Buffer prior to loading onto …	Aptima SARS-CoV-2 transcription mediated assay (TMA) followed by semi-quantitative RT-PCR using the Closed NeuMoDx SARS-CoV-2 commercial assay (Qiagen). Exception D1 - Altona RealStar® SARS-CoV-2 RT-PCR.	Virus isolation in this study was performed from a NP swab sample collected in virus transport media. African green monkey kidney (VeroE6, ATCC® CRL 1586™) cells were cultured in Dulbecco’s Minimal Essential Media with GlutaMAX (DMEM, Gibco™, ThermoFisher) containing 10% foetal bovine serum (FBS, Gibco) and 0.1mM non-essential amino acids (NEAA, Sigma Aldrich). Cells were grown at 37 °C in 5% CO2…	VeroE6, ATCC® CRL 1586™ cells constitutively expressing TMPRSS2 (VeroE6/TMPRSS2)	N/R
Zahn 2021	Total: 10 (3 RT-PCR negative, 6 RT-PCR positive, 1 R-PCR inconclusive)	Pharingeal swab		Maxima SYBR-Green qPCR Kit (Thermo-Scientific) and primers flanking SARS-CoV-2 N1, N2 ,N3, and RdRP genes. Measurements were performed with a LightCycler 480 Instrument II and analysis via LightCycler 480 Software 1.5.1.62 SP3 using absolute quantification fit points method (Roche).	Cells were cultured in Dulbecco's Modified Eagle's Medium (DMEM from BioWest) and supplemented with 2 mM L-glutamine, 100 μg/ml streptomycin, 100 U/ml penicillin, and 5% v/v fetal bovine serum (FBS superior; Sigma-Aldrich) under atmospheric conditions of 95% relative humidity and 5% CO2 at 37°C. Contents of SARS-CoV-2 positive or negative patients' swabs were resuspended in 1 ml of Vero E6 cultur…	Vero E6 cells (ATCC® CRL-1586 ™)	Vero E6 cells without infection served as a negative control, cells infected with SARS-CoV- 2/2020/FR/702 served as a positive control
Zupin 2022	7	NP swab	The swabs were submitted to thermolysis (15 μL of samples mixed with 45 μL of distilled water protocol 98°C for 3′ and 4°C for 5′). Then, 5 μL were tested with the Allplex SARS-CoV-2 assay (Seegene, Seoul, South Korea) on the CFX Connect Real-Time PCR Detection System (Bio-rad, Hercules, California, USA) following manufacturer’s instructions	Allplex SARS-CoV-2 assay (Seegene, Seoul, South Korea)	The swab was filtered and transferred to a monolayer of Vero E6 cells and then monitored for 7 days The molecular detection of SARS-CoV-2 by RT-PCR showed a decrement of cycle threshold and a relative increment of the viral load at days 2, 5 and 7 after the virus inoculation (from E+4 copies/mL to E+10 copies/mL, as well as an evident cytopathic effect at the seventh day. SARS-CoV-2 was neutralis…	Vero E6 cells	Vero E6 cells not treated are shown for comparison.
Garcia-Knight 2022	In SR: 552	Nasal specimens were self-collected daily for two weeks and intermittently for an additional two weeks. Participants had specimen collection kits with instructions and self-collection demonstrations by study clinicians.	The conical tubes containing 3mL of Viral Transport Medium (CDC SOP# DSR-052-03). Samples were stored in study-dedicated -20˚C freezers at the participant’s homes until weekly collection by the study team, at which time they were transported on dry ice for storage at -80˚C. For study assays, the samples were thawed and aliquoted into screw cap microtubes. RNA extraction was done after this initia…	KingFisher (Thermo Scientific), CFX Connect Real-Time PCR detection system (Biorad)	Cells were maintained at 37˚C and 5% CO2 in Dulbecco’s Modified Eagle medium (DMEM; Gibco) supplemented with 10% fetal calf serum, 100ug/mL penicillin and streptomycin (Gibco) and 10μg/mL of puromycin (Gibco). The assay was adapted from Harcourt el al. and done in a 96-well format. 200uL of nasal specimen were added to a well of a 96-well plate and serially diluted 1:1 with DMEM supplemented with…	Vero-hACE2-TMPRSS2 cells	Among specimens with visible CPE, the presence of infectious SARS-CoV-2 was confirmed by RT-qPCR using N primers.
Kang 2023	343	Self collected saliva samples	Saliva samples were put in a concealed chamber and stored individually in a refrigerator until submission. After the end of the isolation period, every participant submitted the stored saliva samples and records of their symptoms. The submitted saliva samples were stored at -80ºC until use.	LightCycler 96 system (Roche)	Viral culture of SARS-CoV-2 obtained from the saliva specimens with positive genomic RNA results was performed using plaque assay in a Biosafety Level 3 laboratory. Culture of Vero cells was done using 6-well plates at a density of 9 × 105 cells/well for 24 h. Specimens were serially diluted 10-fold using phosphate-buffered saline, and 200 μL of the diluted samples were inoculated into Vero cells…	Vero cells	N/R
Kim 2022b	57	For upper respiratory tract specimens, study staff collected midturbinate swab specimens using Copan FLOQSwabs (Copan, Murrieta, CA). For lower respiratory tract specimens, respiratory therapists collected endotracheal aspirates from patients who were intubated.	Midturbinate swab specimens were placed immediately into 3-mL sterile Dulbecco’s phosphate-buffered saline. Endotracheal/tracheal aspirate specimens were collected into sterile sputum traps. Specimens were transported at 2–8°C to the laboratory, where the specimens were aliquoted into 1-mL volumes and stored at 80°C for a median of 149 days (range, 102–306 days) until viral culture and RT-qPCR te…	RealTime SARS-CoV-2 assay performed on the Abbott m2000 platform (Abbott Molecular, Des Plaines, IL)	100 microliters of specimen were added to a 24-well plate containing 50,000 freshly trypsinized and washed Vero E6 cells diluted in culture medium (Minimum Essential Medium + 1 mM l-glutamine + 1 mM sodium pyruvate + 10% Fetal Bovine Serum + 1X pen-strep/amphotericin B) and incubated at 37°C in a 5% CO2 environment with humidity. After one day of incubation (day 1), the culture medium was removed…	Vero E6 cells (ATCC® CRL-1586)	Cultures were defined as positive for replication-competent SARS-CoV-2 if both of the following criteria were true: (1) compatible CPE was observed in both primary and passage plates on day 7; and (2) supernatant from the passage plate was positive for SARS-CoV-2 N1 gene (Ct value <40).
Luna-Muschi 2022	114	Samples for RT-PCR and viral isolation was collected consecutively in a BSL 3 laboratory or self-collected at home	Self-collected samples were transported to the laboratory within 1 hour of collection in a refrigerated container	Detection of SARS-CoV-2 RNA was performed using EXTRACTA Kit FAST-DNA and RNA Viral (Loccus) and EXTRACTA 32 Loccus equipment according to the manufacturer’s instructions. The RealStar SARS-CoV-RT-PCR assay developed by Altona Diagnostics (Germany, 2020), which amplifies the regions of the S and E genes,was performed. The diagnostic threshold of RT-PCR was a Ct value ≤35.	Vero cells (CCL-81) were seeded in 24-well plates in a concentration of 2 × 105 cells/mL in DMEM supplemented with 5% inactivated FBS and incubated overnight at 37°C. The next day, the supernatant was discarded, and 200 μL of a homogenized respiratory sample was added per well in the culture plate and incubated for 1 hour for adsorption. Following incubation, 1 mL DMEM containing 2% FBS and 1% pe…	Vero cells (CCL-81)	N/R
McCormick 2023	90	Trained personnel collected paired mid-turbinate nasal swabs every other day from consenting incarcerated participants who were exposed during the outbreak. Study staff collected a single swab daily for 10 days from the date of first positive test.	N/R	CDC Influenza SARS-CoV-2 multiplex assay.	Viral culture was performed on remnant aliquots from specimens collected on days 0, 3, 5, 7, and 9 days after first positive test. For more granular detail across the time-course of infection, viral culture was also performed on a subset of specimens collected on other days. The authors used 2-fold serial dilutions of 100 lL clinical specimens in DMEM in a 96 well plate and inoculated Vero-E6 cel…	Vero-E6 cells overexpressing TMPRSS2	N/R
Tobolowski 2022	In SR: 47	Upon enrollment, the first four visits were conducted every other day. During these visits, CDC administered a standardized questionnaire to each participant, blood specimens were collected for serology, and paired bilateral anterior nasal specimens were collected for testing by BinaxNOW and RT-PCR. After the first four visits, follow-up visits occurred monthly for a total of nine visits . During…	N/R	from McKay 2021: CDC Influenza SARS-CoV-2 (Flu SC2) Multiplex Assay on the Applied Biosystems 7500 Fast Dx Real-Time PCR Instrument (Thermo Fisher Scientific). Nucleic acid was extracted by either the QIAGEN EZ1 or the Roche MagNA Pure 96 extraction platforms. Ct values were reported for the SARS-CoV-2 viral nucleocapsid protein gene target.	from McKay 2021: Culture was done on Vero CCL-81 cells, as previously described (26). Cells showing CPE up to 8 days after culture inoculation were tested for the presence of SARS-CoV-2 by RT-PCR to confirm virus isolation and growth in culture. To perform virus culture, 100 ml of clinical specimen was diluted 2-fold across a 96-well plate in serum-free Dulbecco's Modified Eagle Medium supplement…	Vero CCL-81 cells	N/R
Spinicci 2022	In SR: 14	reported only for the first NS (performed at day 173 from symptoms' onset): screening test for SARS-CoV-2 on nasopharyngeal swab (NS), by Allplex™ 2019-nCoV (Seegene Technologies Inc; Seoul, South Korea) RT-PCR	N/R	Allplex™ 2019-nCoV (Seegene Technologies Inc; Seoul, South Korea)	a 200-μL sample was inoculated into a Vero E6 (VERO C1008 (Vero 76, clone E6, Vero E6); ATCC® CRL-1586™) confluent 24-well microplate for virus isolation. After 1 h incubation at 37 °C in 5% CO2, the inoculum was discarded, and 1 mL of medium was added to the well. Cells were incubated at 37 °C and observed with a light microscope every day for a CPE. After incubation for 7 days, cells were analy…	Vero E6 (VERO C1008 (Vero 76, clone E6, Vero E6); ATCC® CRL-1586™ cells)	N/R
Choi 2020	In SR: 13	NP swab	N/R	Hologic Panther Fusion SARS-CoV-2 RT-PCR. SARS-CoV-2 viral load was quantified in respiratory samples with a quantitative assay using the US CDC 2019-nCoV_N1 primers and probe set.	The NP specimens on D75 and D143 were thawed on ice and filtered through 0.45 µm Spin-X centrifuge filters (Sigma) at 10,000xg at 4°C for 10 minutes. The filtrate was then diluted 1:10 in D+ (DMEM (Fisher) supplemented with Penicillin/Streptomycin (Fisher) and Hepes buffer (Fisher)). 200 µL of the diluted samples were added to 150,000 Vero-E6 cells (ATCC) in a 12-well plate. D+ was used as a non-…	Vero-E6 cells (ATCC)	Positive and negative controls
TOTAL after update	3629

## Sheet: Green is 1 red is zero
Table XX Relationship between 2 or more Ct values in the same episode and infectiousness
study	pt id	symptom status	RT-PCR sample	RT-PCR	RT-PCR gene	Day of Ct	Day of Ct and viral culture 0	1	2	3	4	5	6	7	8	9	10	11	12	13	14	15	16	17	18	19	20	21	22	23	24	25	26	27	28	29	30	31	32	33	34	35	36	37	38	39	40	41	42
							0	1	2	3	4	5	6	7	8
Alshukairi 2021 a	P1	Symptomatic	NP swab	Abbott m2000sp and Abbott m2000rt platforms for nucleic acid extraction and amplification, respectively	N gene	Days from symptom's onset																											0
	P2	Symptomatic	NP swab	Abbott m2000sp and Abbott m2000rt platforms for nucleic acid extraction and amplification, respectively	N gene	Days from symptom's onset																		0
	P3	Symptomatic	NP swab	Abbott m2000sp and Abbott m2000rt platforms for nucleic acid extraction and amplification, respectively	N gene	Days from symptom's onset																				0
	P4	Symptomatic	NP swab	Abbott m2000sp and Abbott m2000rt platforms for nucleic acid extraction and amplification, respectively	N gene	Days from symptom's onset																	1
	P5	Symptomatic	NP swab	Abbott m2000sp and Abbott m2000rt platforms for nucleic acid extraction and amplification, respectively	N gene	Days from symptom's onset													0
	P6	Symptomatic	NP swab	Abbott m2000sp and Abbott m2000rt platforms for nucleic acid extraction and amplification, respectively	N gene	Days from symptom's onset										0
	P7	Symptomatic	NP swab	Abbott m2000sp and Abbott m2000rt platforms for nucleic acid extraction and amplification, respectively	N gene	Days from symptom's onset													0
	P8	Sumptomatic	NP swab	Abbott m2000sp and Abbott m2000rt platforms for nucleic acid extraction and amplification, respectively	N gene	Days from symptom's onset																								0
	P9	Symptomatic	NP swab	Abbott m2000sp and Abbott m2000rt platforms for nucleic acid extraction and amplification, respectively	N gene	Days from symptom's onset												0
	P10	Symptomatic	NP swab	Abbott m2000sp and Abbott m2000rt platforms for nucleic acid extraction and amplification, respectively	N gene	Days from symptom's onset																									0
	P11	Symptomatic	NP swab	Abbott m2000sp and Abbott m2000rt platforms for nucleic acid extraction and amplification, respectively	N gene	Days from symptom's onset														0
	P12	Symptomatic	NP swab	Abbott m2000sp and Abbott m2000rt platforms for nucleic acid extraction and amplification, respectively	N gene	Days from symptom's onset								1
	P13	Symptomatic	NP swab	Abbott m2000sp and Abbott m2000rt platforms for nucleic acid extraction and amplification, respectively	N gene	Days from symptom's onset												1
Avanzato 2020		Asymptomatic	NP swab	QuantiFast Probe kit (QIAGEN)	E gene	Days from first RT-PCR positive
Aydillo 2020	MSK-1	Symptomatic	NP swab		N gene	Days from symptom's onset				1																								0
	MSK-2	Symptomatic	NP swab		N gene	Days from symptom's onset			1																									0
	MSK-3	Symptomatic	NP swab		N gene	Days from symptom's onset	1														1											1								0
	MSK-4	Symptomatic	NP swab		N gene	Days from symptom's onset						1																							1
	MSK-6	Symptomatic	NP swab		N gene	Days from symptom's onset																			0									0						0					0
	MSK-8	Symptomatic	NP swab		N gene	Days from symptom's onset		1																1					0															0
	MSK-9	Symptomatic	NP swab		N gene	Days from symptom's onset					1				1
	MSK-11	Symptomatic	NP swab		N gene	Days from symptom's onset	1																				0			0											0
	MSK-13	Symptomatic	NP swab		N gene	Days from symptom's onset			1
	MSK-14	Symptomatic	NP swab		N gene	Days from symptom's onset									1
	MSK-16	Symptomatic	NP swab		N gene	Days from symptom's onset							1
Baang 2021	Patient 1	Symptomatic	NP swab	Diasorin assay; D81-Abbot assay	S gene	Days from symptom's onset								1					1										1							1
		Symptomatic	NP swab	Diasorin assay; D81-Abbot assay	Orf1ab	Days from symptom's onset								1					1										1							1
		Symptomatic	Sputum	Diasorin assay	S gene	Days from symptom's onset																														1				1					1
		Symptomatic	Sputum	Diasorin assay	Orf1ab	Days from symptom's onset																														1				1					1
Basheer 2021	Patient 1	Symptomatic. Asymptomatic on D1	NP swab	Wuhan BGI Biotechnology Co. Ltd.,Wuhan, China)	ORF1b	Days from first RT-PCR positive																																										1
de Carvalho Leitão 2021	P01	Symptomatic. Mild.	NP swab	SARS-CoV-2 (2019-nCoV) CDC qPCR probe assay (Integrated DNA Technologies, IA, USA)	N1	Days after symptom's onset									0									0											0
		Symptomatic. Mild.	NP swab	SARS-CoV-2 (2019-nCoV) CDC qPCR probe assay (Integrated DNA Technologies, IA, USA)	N2	Days after symptom's onset									0									0											0
	P02	Symptomatic. Mild.	NP swab	SARS-CoV-2 (2019-nCoV) CDC qPCR probe assay (Integrated DNA Technologies, IA, USA)	N1	Days after symptom's onset															0
		Symptomatic. Mild.	NP swab	SARS-CoV-2 (2019-nCoV) CDC qPCR probe assay (Integrated DNA Technologies, IA, USA)	N2	Days after symptom's onset															0
	P03	Symptomatic. Mild.	NP swab	SARS-CoV-2 (2019-nCoV) CDC qPCR probe assay (Integrated DNA Technologies, IA, USA)	N1	Days after symptom's onset								1														0								1							1
		Symptomatic. Mild.	NP swab	SARS-CoV-2 (2019-nCoV) CDC qPCR probe assay (Integrated DNA Technologies, IA, USA)	N2	Days after symptom's onset								1														0								1							1
	P04	Symptomatic. Mild.	NP swab	SARS-CoV-2 (2019-nCoV) CDC qPCR probe assay (Integrated DNA Technologies, IA, USA)	N1	Days after symptom's onset									0								0
		Symptomatic. Mild.	NP swab	SARS-CoV-2 (2019-nCoV) CDC qPCR probe assay (Integrated DNA Technologies, IA, USA)	N2	Days after symptom's onset									0								0
	P05	Symptomatic. Mild.	NP swab	SARS-CoV-2 (2019-nCoV) CDC qPCR probe assay (Integrated DNA Technologies, IA, USA)	N1	Days after symptom's onset										1					0
		Symptomatic. Mild.	NP swab	SARS-CoV-2 (2019-nCoV) CDC qPCR probe assay (Integrated DNA Technologies, IA, USA)	N2	Days after symptom's onset										1					0
	P06	Symptomatic. Mild.	NP swab	SARS-CoV-2 (2019-nCoV) CDC qPCR probe assay (Integrated DNA Technologies, IA, USA)	N1	Days after symptom's onset																								1
		Symptomatic. Mild.	NP swab	SARS-CoV-2 (2019-nCoV) CDC qPCR probe assay (Integrated DNA Technologies, IA, USA)	N2	Days after symptom's onset																								1
	P07	Symptomatic. Mild.	NP swab	SARS-CoV-2 (2019-nCoV) CDC qPCR probe assay (Integrated DNA Technologies, IA, USA)	N1	Days after symptom's onset																0
		Symptomatic. Mild.	NP swab	SARS-CoV-2 (2019-nCoV) CDC qPCR probe assay (Integrated DNA Technologies, IA, USA)	N2	Days after symptom's onset																0
	P08	Symptomatic. Mild.	NP swab	SARS-CoV-2 (2019-nCoV) CDC qPCR probe assay (Integrated DNA Technologies, IA, USA)	N1	Days after symptom's onset																						0
		Symptomatic. Mild.	NP swab	SARS-CoV-2 (2019-nCoV) CDC qPCR probe assay (Integrated DNA Technologies, IA, USA)	N2	Days after symptom's onset																						0
	P09	Symptomatic. Mild.	NP swab	SARS-CoV-2 (2019-nCoV) CDC qPCR probe assay (Integrated DNA Technologies, IA, USA)	N1	Days after symptom's onset															1
		Symptomatic. Mild.	NP swab	SARS-CoV-2 (2019-nCoV) CDC qPCR probe assay (Integrated DNA Technologies, IA, USA)	N2	Days after symptom's onset															1
	P10	Symptomatic. Mild.	NP swab	SARS-CoV-2 (2019-nCoV) CDC qPCR probe assay (Integrated DNA Technologies, IA, USA)	N1	Days after symptom's onset															1				1
		Symptomatic. Mild.	NP swab	SARS-CoV-2 (2019-nCoV) CDC qPCR probe assay (Integrated DNA Technologies, IA, USA)	N2	Days after symptom's onset															1				1
	P11	Symptomatic. Mild.	NP swab	SARS-CoV-2 (2019-nCoV) CDC qPCR probe assay (Integrated DNA Technologies, IA, USA)	N1	Days after symptom's onset																										1															1
		Symptomatic. Mild.	NP swab	SARS-CoV-2 (2019-nCoV) CDC qPCR probe assay (Integrated DNA Technologies, IA, USA)	N2	Days after symptom's onset																										1															1
	P12	Symptomatic. Mild.	NP swab	SARS-CoV-2 (2019-nCoV) CDC qPCR probe assay (Integrated DNA Technologies, IA, USA)	N1	Days after symptom's onset																						0
		Symptomatic. Mild.	NP swab	SARS-CoV-2 (2019-nCoV) CDC qPCR probe assay (Integrated DNA Technologies, IA, USA)	N2	Days after symptom's onset																						0
	P13	Symptomatic. Mild.	NP swab	SARS-CoV-2 (2019-nCoV) CDC qPCR probe assay (Integrated DNA Technologies, IA, USA)	N1	Days after symptom's onset																												0
		Symptomatic. Mild.	NP swab	SARS-CoV-2 (2019-nCoV) CDC qPCR probe assay (Integrated DNA Technologies, IA, USA)	N2	Days after symptom's onset																												0
	P14	Symptomatic. Mild.	NP swab	SARS-CoV-2 (2019-nCoV) CDC qPCR probe assay (Integrated DNA Technologies, IA, USA)	N1	Days after symptom's onset																																		0
		Symptomatic. Mild.	NP swab	SARS-CoV-2 (2019-nCoV) CDC qPCR probe assay (Integrated DNA Technologies, IA, USA)	N2	Days after symptom's onset																																		0
	P15	Symptomatic. Mild.	NP swab	SARS-CoV-2 (2019-nCoV) CDC qPCR probe assay (Integrated DNA Technologies, IA, USA)	N1	Days after symptom's onset																							0
		Symptomatic. Mild.	NP swab	SARS-CoV-2 (2019-nCoV) CDC qPCR probe assay (Integrated DNA Technologies, IA, USA)	N2	Days after symptom's onset																							0
	P16	Symptomatic. Mild.	NP swab	SARS-CoV-2 (2019-nCoV) CDC qPCR probe assay (Integrated DNA Technologies, IA, USA)	N1	Days after symptom's onset													1							0
		Symptomatic. Mild.	NP swab	SARS-CoV-2 (2019-nCoV) CDC qPCR probe assay (Integrated DNA Technologies, IA, USA)	N2	Days after symptom's onset													1							0
	P17	Symptomatic. Mild.	NP swab	SARS-CoV-2 (2019-nCoV) CDC qPCR probe assay (Integrated DNA Technologies, IA, USA)	N1	Days after symptom's onset																								0
		Symptomatic. Mild.	NP swab	SARS-CoV-2 (2019-nCoV) CDC qPCR probe assay (Integrated DNA Technologies, IA, USA)	N2	Days after symptom's onset																								0
	P18	Symptomatic. Mild.	NP swab	SARS-CoV-2 (2019-nCoV) CDC qPCR probe assay (Integrated DNA Technologies, IA, USA)	N1	Days after symptom's onset																1
		Symptomatic. Mild.	NP swab	SARS-CoV-2 (2019-nCoV) CDC qPCR probe assay (Integrated DNA Technologies, IA, USA)	N2	Days after symptom's onset																1
	P19	Symptomatic. Mild.	NP swab	SARS-CoV-2 (2019-nCoV) CDC qPCR probe assay (Integrated DNA Technologies, IA, USA)	N1	Days after symptom's onset				0														0
		Symptomatic. Mild.	NP swab	SARS-CoV-2 (2019-nCoV) CDC qPCR probe assay (Integrated DNA Technologies, IA, USA)	N2	Days after symptom's onset				0														0
	P20	Symptomatic. Mild.	NP swab	SARS-CoV-2 (2019-nCoV) CDC qPCR probe assay (Integrated DNA Technologies, IA, USA)	N1	Days after symptom's onset			1												1
		Symptomatic. Mild.	NP swab	SARS-CoV-2 (2019-nCoV) CDC qPCR probe assay (Integrated DNA Technologies, IA, USA)	N2	Days after symptom's onset			1												1
	P21	Symptomatic. Mild.	NP swab	SARS-CoV-2 (2019-nCoV) CDC qPCR probe assay (Integrated DNA Technologies, IA, USA)	N1	Days after symptom's onset															0
		Symptomatic. Mild.	NP swab	SARS-CoV-2 (2019-nCoV) CDC qPCR probe assay (Integrated DNA Technologies, IA, USA)	N2	Days after symptom's onset															0
	P22	Symptomatic. Mild.	NP swab	SARS-CoV-2 (2019-nCoV) CDC qPCR probe assay (Integrated DNA Technologies, IA, USA)	N1	Days after symptom's onset																			0
		Symptomatic. Mild.	NP swab	SARS-CoV-2 (2019-nCoV) CDC qPCR probe assay (Integrated DNA Technologies, IA, USA)	N2	Days after symptom's onset																			0
	P23	Symptomatic. Mild.	NP swab	SARS-CoV-2 (2019-nCoV) CDC qPCR probe assay (Integrated DNA Technologies, IA, USA)	N1	Days after symptom's onset															0
		Symptomatic. Mild.	NP swab	SARS-CoV-2 (2019-nCoV) CDC qPCR probe assay (Integrated DNA Technologies, IA, USA)	N2	Days after symptom's onset															0
	P24	Symptomatic. Mild.	NP swab	SARS-CoV-2 (2019-nCoV) CDC qPCR probe assay (Integrated DNA Technologies, IA, USA)	N1	Days after symptom's onset																		0
		Symptomatic. Mild.	NP swab	SARS-CoV-2 (2019-nCoV) CDC qPCR probe assay (Integrated DNA Technologies, IA, USA)	N2	Days after symptom's onset																		0
	P25	Symptomatic. Mild.	NP swab	SARS-CoV-2 (2019-nCoV) CDC qPCR probe assay (Integrated DNA Technologies, IA, USA)	N1	Days after symptom's onset																						0
		Symptomatic. Mild.	NP swab	SARS-CoV-2 (2019-nCoV) CDC qPCR probe assay (Integrated DNA Technologies, IA, USA)	N2	Days after symptom's onset																						0
	P26	Symptomatic. Mild.	NP swab	SARS-CoV-2 (2019-nCoV) CDC qPCR probe assay (Integrated DNA Technologies, IA, USA)	N1	Days after symptom's onset																			0
		Symptomatic. Mild.	NP swab	SARS-CoV-2 (2019-nCoV) CDC qPCR probe assay (Integrated DNA Technologies, IA, USA)	N2	Days after symptom's onset																			0
	P27	Symptomatic. Mild.	NP swab	SARS-CoV-2 (2019-nCoV) CDC qPCR probe assay (Integrated DNA Technologies, IA, USA)	N1	Days after symptom's onset																			0
		Symptomatic. Mild.	NP swab	SARS-CoV-2 (2019-nCoV) CDC qPCR probe assay (Integrated DNA Technologies, IA, USA)	N2	Days after symptom's onset																			0
	P28	Symptomatic. Mild.	NP swab	SARS-CoV-2 (2019-nCoV) CDC qPCR probe assay (Integrated DNA Technologies, IA, USA)	N1	Days after symptom's onset															0							0
		Symptomatic. Mild.	NP swab	SARS-CoV-2 (2019-nCoV) CDC qPCR probe assay (Integrated DNA Technologies, IA, USA)	N2	Days after symptom's onset															0							0
	P29	Symptomatic. Mild.	NP swab	SARS-CoV-2 (2019-nCoV) CDC qPCR probe assay (Integrated DNA Technologies, IA, USA)	N1	Days after symptom's onset																		0
		Symptomatic. Mild.	NP swab	SARS-CoV-2 (2019-nCoV) CDC qPCR probe assay (Integrated DNA Technologies, IA, USA)	N2	Days after symptom's onset																		0
	P30	Symptomatic. Mild.	NP swab	SARS-CoV-2 (2019-nCoV) CDC qPCR probe assay (Integrated DNA Technologies, IA, USA)	N1	Days after symptom's onset															1
		Symptomatic. Mild.	NP swab	SARS-CoV-2 (2019-nCoV) CDC qPCR probe assay (Integrated DNA Technologies, IA, USA)	N2	Days after symptom's onset															1
	P31	Symptomatic. Mild.	NP swab	SARS-CoV-2 (2019-nCoV) CDC qPCR probe assay (Integrated DNA Technologies, IA, USA)	N1	Days after symptom's onset															0
		Symptomatic. Mild.	NP swab	SARS-CoV-2 (2019-nCoV) CDC qPCR probe assay (Integrated DNA Technologies, IA, USA)	N2	Days after symptom's onset															0
	P32	Symptomatic. Mild.	NP swab	SARS-CoV-2 (2019-nCoV) CDC qPCR probe assay (Integrated DNA Technologies, IA, USA)	N1	Days after symptom's onset																							1							1
		Symptomatic. Mild.	NP swab	SARS-CoV-2 (2019-nCoV) CDC qPCR probe assay (Integrated DNA Technologies, IA, USA)	N2	Days after symptom's onset																							1							1
	P33	Symptomatic. Mild.	NP swab	SARS-CoV-2 (2019-nCoV) CDC qPCR probe assay (Integrated DNA Technologies, IA, USA)	N1	Days after symptom's onset																				1							1
		Symptomatic. Mild.	NP swab	SARS-CoV-2 (2019-nCoV) CDC qPCR probe assay (Integrated DNA Technologies, IA, USA)	N2	Days after symptom's onset																				1							1
	P34	Symptomatic. Mild.	NP swab	SARS-CoV-2 (2019-nCoV) CDC qPCR probe assay (Integrated DNA Technologies, IA, USA)	N1	Days after symptom's onset																		1
		Symptomatic. Mild.	NP swab	SARS-CoV-2 (2019-nCoV) CDC qPCR probe assay (Integrated DNA Technologies, IA, USA)	N2	Days after symptom's onset																		1
	P35	Symptomatic. Mild.	NP swab	SARS-CoV-2 (2019-nCoV) CDC qPCR probe assay (Integrated DNA Technologies, IA, USA)	N1	Days after symptom's onset																0
		Symptomatic. Mild.	NP swab	SARS-CoV-2 (2019-nCoV) CDC qPCR probe assay (Integrated DNA Technologies, IA, USA)	N2	Days after symptom's onset																0
	P36	Symptomatic. Mild.	NP swab	SARS-CoV-2 (2019-nCoV) CDC qPCR probe assay (Integrated DNA Technologies, IA, USA)	N1	Days after symptom's onset																				0						0
		Symptomatic. Mild.	NP swab	SARS-CoV-2 (2019-nCoV) CDC qPCR probe assay (Integrated DNA Technologies, IA, USA)	N2	Days after symptom's onset																				0						0
	P37	Symptomatic. Mild.	NP swab	SARS-CoV-2 (2019-nCoV) CDC qPCR probe assay (Integrated DNA Technologies, IA, USA)	N1	Days after symptom's onset																		0
		Symptomatic. Mild.	NP swab	SARS-CoV-2 (2019-nCoV) CDC qPCR probe assay (Integrated DNA Technologies, IA, USA)	N2	Days after symptom's onset																		0
	P38	Symptomatic. Mild.	NP swab	SARS-CoV-2 (2019-nCoV) CDC qPCR probe assay (Integrated DNA Technologies, IA, USA)	N1	Days after symptom's onset															0
		Symptomatic. Mild.	NP swab	SARS-CoV-2 (2019-nCoV) CDC qPCR probe assay (Integrated DNA Technologies, IA, USA)	N2	Days after symptom's onset															0
	P39	Symptomatic. Mild.	NP swab	SARS-CoV-2 (2019-nCoV) CDC qPCR probe assay (Integrated DNA Technologies, IA, USA)	N1	Days after symptom's onset															1
		Symptomatic. Mild.	NP swab	SARS-CoV-2 (2019-nCoV) CDC qPCR probe assay (Integrated DNA Technologies, IA, USA)	N2	Days after symptom's onset															1
	P40	Symptomatic. Mild.	NP swab	SARS-CoV-2 (2019-nCoV) CDC qPCR probe assay (Integrated DNA Technologies, IA, USA)	N1	Days after symptom's onset															0
		Symptomatic. Mild.	NP swab	SARS-CoV-2 (2019-nCoV) CDC qPCR probe assay (Integrated DNA Technologies, IA, USA)	N2	Days after symptom's onset															0
	P41	Symptomatic. Mild.	NP swab	SARS-CoV-2 (2019-nCoV) CDC qPCR probe assay (Integrated DNA Technologies, IA, USA)	N1	Days after symptom's onset																	0
		Symptomatic. Mild.	NP swab	SARS-CoV-2 (2019-nCoV) CDC qPCR probe assay (Integrated DNA Technologies, IA, USA)	N2	Days after symptom's onset																	0
	P42	Symptomatic. Mild.	NP swab	SARS-CoV-2 (2019-nCoV) CDC qPCR probe assay (Integrated DNA Technologies, IA, USA)	N1	Days after symptom's onset																	0
		Symptomatic. Mild.	NP swab	SARS-CoV-2 (2019-nCoV) CDC qPCR probe assay (Integrated DNA Technologies, IA, USA)	N2	Days after symptom's onset																	0
	P43	Symptomatic. Mild.	NP swab	SARS-CoV-2 (2019-nCoV) CDC qPCR probe assay (Integrated DNA Technologies, IA, USA)	N1	Days after symptom's onset																			0
		Symptomatic. Mild.	NP swab	SARS-CoV-2 (2019-nCoV) CDC qPCR probe assay (Integrated DNA Technologies, IA, USA)	N2	Days after symptom's onset																			0
	P44	Symptomatic. Mild.	NP swab	SARS-CoV-2 (2019-nCoV) CDC qPCR probe assay (Integrated DNA Technologies, IA, USA)	N1	Days after symptom's onset																0
		Symptomatic. Mild.	NP swab	SARS-CoV-2 (2019-nCoV) CDC qPCR probe assay (Integrated DNA Technologies, IA, USA)	N2	Days after symptom's onset																0
	P45	Symptomatic. Mild.	NP swab	SARS-CoV-2 (2019-nCoV) CDC qPCR probe assay (Integrated DNA Technologies, IA, USA)	N1	Days after symptom's onset																0
		Symptomatic. Mild.	NP swab	SARS-CoV-2 (2019-nCoV) CDC qPCR probe assay (Integrated DNA Technologies, IA, USA)	N2	Days after symptom's onset																0
	P46	Symptomatic. Mild.	NP swab	SARS-CoV-2 (2019-nCoV) CDC qPCR probe assay (Integrated DNA Technologies, IA, USA)	N1	Days after symptom's onset															0
		Symptomatic. Mild.	NP swab	SARS-CoV-2 (2019-nCoV) CDC qPCR probe assay (Integrated DNA Technologies, IA, USA)	N2	Days after symptom's onset															0
	P47	Symptomatic. Mild.	NP swab	SARS-CoV-2 (2019-nCoV) CDC qPCR probe assay (Integrated DNA Technologies, IA, USA)	N1	Days after symptom's onset																0
		Symptomatic. Mild.	NP swab	SARS-CoV-2 (2019-nCoV) CDC qPCR probe assay (Integrated DNA Technologies, IA, USA)	N2	Days after symptom's onset																0
	P48	Symptomatic. Mild.	NP swab	SARS-CoV-2 (2019-nCoV) CDC qPCR probe assay (Integrated DNA Technologies, IA, USA)	N1	Days after symptom's onset															0
		Symptomatic. Mild.	NP swab	SARS-CoV-2 (2019-nCoV) CDC qPCR probe assay (Integrated DNA Technologies, IA, USA)	N2	Days after symptom's onset															0
	P49	Symptomatic. Mild.	NP swab	SARS-CoV-2 (2019-nCoV) CDC qPCR probe assay (Integrated DNA Technologies, IA, USA)	N1	Days after symptom's onset									1													1							1
		Symptomatic. Mild.	NP swab	SARS-CoV-2 (2019-nCoV) CDC qPCR probe assay (Integrated DNA Technologies, IA, USA)	N2	Days after symptom's onset									1													1							1
	P50	Symptomatic. Mild.	NP swab	SARS-CoV-2 (2019-nCoV) CDC qPCR probe assay (Integrated DNA Technologies, IA, USA)	N1	Days after symptom's onset															1
		Symptomatic. Mild.	NP swab	SARS-CoV-2 (2019-nCoV) CDC qPCR probe assay (Integrated DNA Technologies, IA, USA)	N2	Days after symptom's onset															1
	P51	Symptomatic. Mild.	NP swab	SARS-CoV-2 (2019-nCoV) CDC qPCR probe assay (Integrated DNA Technologies, IA, USA)	N1	Days after symptom's onset																0
		Symptomatic. Mild.	NP swab	SARS-CoV-2 (2019-nCoV) CDC qPCR probe assay (Integrated DNA Technologies, IA, USA)	N2	Days after symptom's onset																0
Decker 2020	Patient 1	Symptomatic D1-D20.	OP swab	N/R	N/R	Days from symptom's onset																			1			1
Gniazdowski 2021	P1	No symptoms at the time of specimen collection	NP swab	Either the RealStar or the NeuModx SARS-CoV-2 assay	The spike (S) gene for the RealStar SARS-CoV-2 and the nonstructural protein 2 gene for the NeuMoDx SARS-CoV-2 assay.	Days from first RT-PCR positive						0
Gniazdowski 2021	P2	No symptoms at the time of specimen collection	NP swab	Either the RealStar or the NeuModx SARS-CoV-2 assay	The spike (S) gene for the RealStar SARS-CoV-2 and the nonstructural protein 2 gene for the NeuMoDx SARS-CoV-2 assay.	Days from first RT-PCR positive								0
Gniazdowski 2021	P3	No symptoms at the time of specimen collection	NP swab	Either the RealStar or the NeuModx SARS-CoV-2 assay	The spike (S) gene for the RealStar SARS-CoV-2 and the nonstructural protein 2 gene for the NeuMoDx SARS-CoV-2 assay.	Days from first RT-PCR positive		1										0
Gniazdowski 2021	P4	Symptoms at the time of sample collection D16	NP swab	Either the RealStar or the NeuModx SARS-CoV-2 assay	The spike (S) gene for the RealStar SARS-CoV-2 and the nonstructural protein 2 gene for the NeuMoDx SARS-CoV-2 assay.	Days from first RT-PCR positive		0															0
Gniazdowski 2021	P5	Symptoms at the time of specimen collection D1	NP swab	Either the RealStar or the NeuModx SARS-CoV-2 assay	The spike (S) gene for the RealStar SARS-CoV-2 and the nonstructural protein 2 gene for the NeuMoDx SARS-CoV-2 assay.	Days from first RT-PCR positive		0							0	0
Gniazdowski 2021	P6	No symptoms at the time of specimen collection	NP swab	Either the RealStar or the NeuModx SARS-CoV-2 assay	The spike (S) gene for the RealStar SARS-CoV-2 and the nonstructural protein 2 gene for the NeuMoDx SARS-CoV-2 assay.	Days from first RT-PCR positive																0
Gniazdowski 2021	P7	Symptoms at the time of specimen collection D1	NP swab	Either the RealStar or the NeuModx SARS-CoV-2 assay	The spike (S) gene for the RealStar SARS-CoV-2 and the nonstructural protein 2 gene for the NeuMoDx SARS-CoV-2 assay.	Days from first RT-PCR positive		1				0	0
Gniazdowski 2021	P8	Symptoms at the time of specimen collection D1, D12	NP swab	Either the RealStar or the NeuModx SARS-CoV-2 assay	The spike (S) gene for the RealStar SARS-CoV-2 and the nonstructural protein 2 gene for the NeuMoDx SARS-CoV-2 assay.	Days from first RT-PCR positive													1
Gniazdowski 2021	P9	Symptoms at the time of specimen collection D1, D12, D16, D23	NP swab	Either the RealStar or the NeuModx SARS-CoV-2 assay	The spike (S) gene for the RealStar SARS-CoV-2 and the nonstructural protein 2 gene for the NeuMoDx SARS-CoV-2 assay.	Days from first RT-PCR positive																								0
Gniazdowski 2021	P10	Symptoms at the time of specimen collection D1, D6, D14, D16	NP swab	Either the RealStar or the NeuModx SARS-CoV-2 assay	The spike (S) gene for the RealStar SARS-CoV-2 and the nonstructural protein 2 gene for the NeuMoDx SARS-CoV-2 assay.	Days from first RT-PCR positive															1
Gniazdowski 2021	P11	No symptoms at the time of specimen collection	NP swab	Either the RealStar or the NeuModx SARS-CoV-2 assay	The spike (S) gene for the RealStar SARS-CoV-2 and the nonstructural protein 2 gene for the NeuMoDx SARS-CoV-2 assay.	Days from first RT-PCR positive		0									0				0
Gniazdowski 2021	P12	Symptoms at the time of specimen collection D1, D8, D11	NP swab	Either the RealStar or the NeuModx SARS-CoV-2 assay	The spike (S) gene for the RealStar SARS-CoV-2 and the nonstructural protein 2 gene for the NeuMoDx SARS-CoV-2 assay.	Days from first RT-PCR positive		0							0			0
Gniazdowski 2021	P13	Symptoms at the time of specimen collection D1, D7, D12	NP swab	Either the RealStar or the NeuModx SARS-CoV-2 assay	The spike (S) gene for the RealStar SARS-CoV-2 and the nonstructural protein 2 gene for the NeuMoDx SARS-CoV-2 assay.	Days from first RT-PCR positive								0					0
Gniazdowski 2021	P14	Symptoms at the time of specimen collection D1, D3	NP swab	Either the RealStar or the NeuModx SARS-CoV-2 assay	The spike (S) gene for the RealStar SARS-CoV-2 and the nonstructural protein 2 gene for the NeuMoDx SARS-CoV-2 assay.	Days from first RT-PCR positive		0
Gniazdowski 2021	P15	Symptoms at the time of specimen collection D1, D4	NP swab	Either the RealStar or the NeuModx SARS-CoV-2 assay	The spike (S) gene for the RealStar SARS-CoV-2 and the nonstructural protein 2 gene for the NeuMoDx SARS-CoV-2 assay.	Days from first RT-PCR positive		0			0
Gniazdowski 2021	P16	No symptoms at the time of specimen collection	NP swab	Either the RealStar or the NeuModx SARS-CoV-2 assay	The spike (S) gene for the RealStar SARS-CoV-2 and the nonstructural protein 2 gene for the NeuMoDx SARS-CoV-2 assay.	Days from first RT-PCR positive		1						1				0
Gniazdowski 2021	P17	Symptoms at the time of specimen collection D1	NP swab	Either the RealStar or the NeuModx SARS-CoV-2 assay	The spike (S) gene for the RealStar SARS-CoV-2 and the nonstructural protein 2 gene for the NeuMoDx SARS-CoV-2 assay.	Days from first RT-PCR positive		0																		0
Gniazdowski 2021	P18	Symptoms at the time of specimen collection D1, D14	NP swab	Either the RealStar or the NeuModx SARS-CoV-2 assay	The spike (S) gene for the RealStar SARS-CoV-2 and the nonstructural protein 2 gene for the NeuMoDx SARS-CoV-2 assay.	Days from first RT-PCR positive		1													0
Gniazdowski 2021	P19	Symptoms at the time of specimen collection D6, D9	NP swab	Either the RealStar or the NeuModx SARS-CoV-2 assay	The spike (S) gene for the RealStar SARS-CoV-2 and the nonstructural protein 2 gene for the NeuMoDx SARS-CoV-2 assay.	Days from first RT-PCR positive										0
Gniazdowski 2021	P20	No symptoms at the time of specimen collection	NP swab	Either the RealStar or the NeuModx SARS-CoV-2 assay	The spike (S) gene for the RealStar SARS-CoV-2 and the nonstructural protein 2 gene for the NeuMoDx SARS-CoV-2 assay.	Days from first RT-PCR positive						0
Gniazdowski 2021	P21	No symptoms at the time of specimen collection	NP swab	Either the RealStar or the NeuModx SARS-CoV-2 assay	The spike (S) gene for the RealStar SARS-CoV-2 and the nonstructural protein 2 gene for the NeuMoDx SARS-CoV-2 assay.	Days from first RT-PCR positive		0
Gniazdowski 2021	P22	Symptoms at the time of specimen collection D1	NP swab	Either the RealStar or the NeuModx SARS-CoV-2 assay	The spike (S) gene for the RealStar SARS-CoV-2 and the nonstructural protein 2 gene for the NeuMoDx SARS-CoV-2 assay.	Days from first RT-PCR positive						0
Gniazdowski 2021	P23	Symptoms at the time of specimen collection D1	NP swab	Either the RealStar or the NeuModx SARS-CoV-2 assay	The spike (S) gene for the RealStar SARS-CoV-2 and the nonstructural protein 2 gene for the NeuMoDx SARS-CoV-2 assay.	Days from first RT-PCR positive		0
Gniazdowski 2021	P24	Symptoms at the time of specimen collection D1	NP swab	Either the RealStar or the NeuModx SARS-CoV-2 assay	The spike (S) gene for the RealStar SARS-CoV-2 and the nonstructural protein 2 gene for the NeuMoDx SARS-CoV-2 assay.	Days from first RT-PCR positive		0															1
Gniazdowski 2021	P25	Symptoms at the time of specimen collection D1	NP swab	Either the RealStar or the NeuModx SARS-CoV-2 assay	The spike (S) gene for the RealStar SARS-CoV-2 and the nonstructural protein 2 gene for the NeuMoDx SARS-CoV-2 assay.	Days from first RT-PCR positive																	0
Gniazdowski 2021	P26	Symptoms at the time of specimen collection D1	NP swab	Either the RealStar or the NeuModx SARS-CoV-2 assay	The spike (S) gene for the RealStar SARS-CoV-2 and the nonstructural protein 2 gene for the NeuMoDx SARS-CoV-2 assay.	Days from first RT-PCR positive																				0
Gniazdowski 2021	P27	Symptoms at the time of specimen collection D1	NP swab	Either the RealStar or the NeuModx SARS-CoV-2 assay	The spike (S) gene for the RealStar SARS-CoV-2 and the nonstructural protein 2 gene for the NeuMoDx SARS-CoV-2 assay.	Days from first RT-PCR positive		0																	0
Gniazdowski 2021	P28	Symptoms at the time of specimen collection D1	NP swab	Either the RealStar or the NeuModx SARS-CoV-2 assay	The spike (S) gene for the RealStar SARS-CoV-2 and the nonstructural protein 2 gene for the NeuMoDx SARS-CoV-2 assay.	Days from first RT-PCR positive																	0
Gniazdowski 2021	P29	Symptoms at the time of specimen collection D1, D14, D22	NP swab	Either the RealStar or the NeuModx SARS-CoV-2 assay	The spike (S) gene for the RealStar SARS-CoV-2 and the nonstructural protein 2 gene for the NeuMoDx SARS-CoV-2 assay.	Days from first RT-PCR positive		1													1								1
Gniazdowski 2021	P30	No symptoms at the time of specimen collection	NP swab	Either the RealStar or the NeuModx SARS-CoV-2 assay	The spike (S) gene for the RealStar SARS-CoV-2 and the nonstructural protein 2 gene for the NeuMoDx SARS-CoV-2 assay.	Days from first RT-PCR positive																														0
Gniazdowski 2021	P32	No symptoms at the time of specimen collection	NP swab	Either the RealStar or the NeuModx SARS-CoV-2 assay	The spike (S) gene for the RealStar SARS-CoV-2 and the nonstructural protein 2 gene for the NeuMoDx SARS-CoV-2 assay.	Days from first RT-PCR positive																					0
Gniazdowski 2021	P33	No symptoms at the time of specimen collection	NP swab	Either the RealStar or the NeuModx SARS-CoV-2 assay	The spike (S) gene for the RealStar SARS-CoV-2 and the nonstructural protein 2 gene for the NeuMoDx SARS-CoV-2 assay.	Days from first RT-PCR positive																											0
Gniazdowski 2021	P35	No symptoms at the time of specimen collection	NP swab	Either the RealStar or the NeuModx SARS-CoV-2 assay	The spike (S) gene for the RealStar SARS-CoV-2 and the nonstructural protein 2 gene for the NeuMoDx SARS-CoV-2 assay.	Days from first RT-PCR positive																			0
Gniazdowski 2021	P37	No symptoms at the time of specimen collection	NP swab	Either the RealStar or the NeuModx SARS-CoV-2 assay	The spike (S) gene for the RealStar SARS-CoV-2 and the nonstructural protein 2 gene for the NeuMoDx SARS-CoV-2 assay.	Days from first RT-PCR positive							0													0
Gniazdowski 2021	P38	No symptoms at the time of specimen collection	NP swab	Either the RealStar or the NeuModx SARS-CoV-2 assay	The spike (S) gene for the RealStar SARS-CoV-2 and the nonstructural protein 2 gene for the NeuMoDx SARS-CoV-2 assay.	Days from first RT-PCR positive		0				0		0	0	0	0		0		0
Gniazdowski 2021	P41	No symptoms at the time of specimen collection	NP swab	Either the RealStar or the NeuModx SARS-CoV-2 assay	The spike (S) gene for the RealStar SARS-CoV-2 and the nonstructural protein 2 gene for the NeuMoDx SARS-CoV-2 assay.	Days from first RT-PCR positive
Gniazdowski 2021	P43	No symptoms at the time of specimen collection	NP swab	Either the RealStar or the NeuModx SARS-CoV-2 assay	The spike (S) gene for the RealStar SARS-CoV-2 and the nonstructural protein 2 gene for the NeuMoDx SARS-CoV-2 assay.	Days from first RT-PCR positive																																					0
Gniazdowski 2021	P44	No symptoms at the time of specimen collection	NP swab	Either the RealStar or the NeuModx SARS-CoV-2 assay	The spike (S) gene for the RealStar SARS-CoV-2 and the nonstructural protein 2 gene for the NeuMoDx SARS-CoV-2 assay.	Days from first RT-PCR positive														0
Gniazdowski 2021	P45	No symptoms at the time of specimen collection	NP swab	Either the RealStar or the NeuModx SARS-CoV-2 assay	The spike (S) gene for the RealStar SARS-CoV-2 and the nonstructural protein 2 gene for the NeuMoDx SARS-CoV-2 assay.	Days from first RT-PCR positive				0								0
Gniazdowski 2021	P46	No symptoms at the time of specimen collection	NP swab	Either the RealStar or the NeuModx SARS-CoV-2 assay	The spike (S) gene for the RealStar SARS-CoV-2 and the nonstructural protein 2 gene for the NeuMoDx SARS-CoV-2 assay.	Days from first RT-PCR positive														0			0				0
Guetl 2021	Patient 1	Symptomatic	OP swab	N/R	N/R	Days from symptom's onset
Han 2021	Case 1	Symptomatic	NP swab	Xpert Xpress SARS-CoV-2 Assay	N2	Days from symptom's onset
Ke 2021	443108	Symptomatic D2-D4; D6-D10 No symptoms – D5; D11-D15	NP swab	Abbott Alinity		Days from first RT-PCR positive (saliva)			1	1	1	1	1	1	1	1	0	0	0	0	0	0
Ke 2021	444391	Symptomatic D2 – D15	NP swab	Abbott Alinity		Days from first RT-PCR positive (saliva)			1	1	1	1	1	1	1	1	1	0	0	0	0	0
Ke 2021	445535	Symptomatic D2-D7. No symptoms D8-D15	NP swab	Abbott Alinity		Days from first RT-PCR positive (saliva)			1	1	1	1	1	1	1	1	0	0	0	0		0
Ke 2021	435772	Symptomatic D-1 – D0; D3-D9 No symptoms D1-D2; D10-D13	NP swab	Abbott Alinity		Days from first RT-PCR positive (saliva)	0	0	1	1	1	1	1	0	0	0	0	0	0	0
Ke 2021	435805	Symptomatic D2-D15	NP swab	Abbott Alinity		Days from first RT-PCR positive (saliva)			1	1	1	0	1	1	1	1	0	0	0	0	0	0
Ke 2021	435985	Symptomatic D1-D14	NP swab	Abbott Alinity		Days from first RT-PCR positive (saliva)		1	1	1	1	1	1	0	0	0	0	1	0	0	0
Ke 2021	450241	Symptomatic D1	NP swab	Abbott Alinity		Days from first RT-PCR positive (saliva)		1	1	1	1	1	0	1	1	0	0	0	0	0	0
Ke 2021	451479	Symptomatic D0-D12	NP swab	Abbott Alinity		Days from first RT-PCR positive (saliva)	1	1	0	0		0	0	0	0	0	0	0	0
Ke 2021	441736	Symptomatic D0-D6; D11. No symptoms D7-D10; D12-D15	NP swab	Abbott Alinity		Days from first RT-PCR positive (saliva)			1	1	1	1	1	1	0	0	0	0	0	0	0	0
Ke 2021	451346	Symptomatic D1-D14	NP swab	Abbott Alinity		Days from first RT-PCR positive (saliva)		1	1	1	1	0	0	0	0	0	0	0	0	0	0
Ke 2021	473107	Symptomatic D0-D10; D13. No symptoms D11-D12	NP swab	Abbott Alinity		Days from first RT-PCR positive (saliva)	1	1	1	1	1	1	1	0	0	0	0	0	0	0
Ke 2021	441582	Asymptomatic	NP swab	Abbott Alinity		Days from first RT-PCR positive (saliva)			1	1	1	1	1	0	0	0	0	0	0	0	0	0
Ke 2021	442978	Symptomatic D3-D12. No sympoms D2; D13-D15	NP swab	Abbott Alinity		Days from first RT-PCR positive (saliva)			1	1	0	1	1	1	1	0	0	0	0	0	0	0
Ke 2021	444332	Symptomatic D2-D15	NP swab	Abbott Alinity		Days from first RT-PCR positive (saliva)			0	1	1	1	1	1	0	0	0	0	0	0	0	0
Ke 2021	435786	Symptomatic D2-D10; D13-D15. No symptoms D11-D12	NP swab	Abbott Alinity		Days from first RT-PCR positive (saliva)			1	1	1	0	0	0	0	0	0	1	0	0	0	0
Ke 2021	435794	Symptomatic D2-D5; D11; D13-D15. No symptoms D6-D10; D12.	NP swab	Abbott Alinity		Days from first RT-PCR positive (saliva)			1	1	1	1	0	0	0	0	0	0	0	0	0	0
Ke 2021	438577	Symptomatic D0-D14	NP swab	Abbott Alinity		Days from first RT-PCR positive (saliva)			1	1	1	1	1	0	0	0	0	0	0		0
Ke 2021	444633	Symptomatic D2-D14. No symptoms D15	NP swab	Abbott Alinity		Days from first RT-PCR positive (saliva)			0	1	1	1	1	0	0	0	0	0	0	0	0	0
Ke 2021	445602	Symptomatic D2-D5; D8; D15. No symptoms D6-D7; D9-D14	NP swab	Abbott Alinity		Days from first RT-PCR positive (saliva)			0	1	1	1	1	0	0	0	0	0	0	0	0	0
Ke 2021	432192	Symptomatic D2-D15	NP swab	Abbott Alinity		Days from first RT-PCR positive (saliva)			0	1	1	1	0	0	0	0	0	0	0	0	0	0
Ke 2021	444446	Symptomatic D2-D14.	NP swab	Abbott Alinity		Days from first RT-PCR positive (saliva)			1	1	1	0	0	0	0	0	0	0	0	0	0
Ke 2021	445534	Aymptomatic	NP swab	Abbott Alinity		Days from first RT-PCR positive (saliva)			1	1	1	0	0	0	0	0	0	0	0	0	0	0
Ke 2021	451152	Symptomatic D0-D9. No symptoms D10-D15	NP swab	Abbott Alinity		Days from first RT-PCR positive (saliva)			0	1	1	1	0	0	0	0	0	0	0	0	0	0
Ke 2021	461771	Symptomatic D2-D5. No symptoms D6-D15	NP swab	Abbott Alinity		Days from first RT-PCR positive (saliva)			1	1	1	0	0	0	0	0	0	0	0	0	0	0
Ke 2021	471890	Symptomatic D2-D14. No symptoms D15	NP swab	Abbott Alinity		Days from first RT-PCR positive (saliva)			1	1	0	1	0	0	0	0	0	0	0	0	0	0
Ke 2021	432662	Symptomatic D2-D14	NP swab	Abbott Alinity		Days from first RT-PCR positive (saliva)			1	1	1	1	0	0	0	0	0	0	0	0	0
Ke 2021	432864	Symptomatic D0-D3; D10. No symptoms D4-D9; D11-D13	NP swab	Abbott Alinity		Days from first RT-PCR positive (saliva)			1	1	1	1	1	1	0	0	0	0	0	0
Ke 2021	432870	Symptomatic D0-D13	NP swab	Abbott Alinity		Days from first RT-PCR positive (saliva)		0	0	0	1	1	1	1	0	0	0	0	0	0
Ke 2021	444349	Symptomatic D3-D15. No symptoms D2	NP swab	Abbott Alinity		Days from first RT-PCR positive (saliva)			1	1	1	1	0	0	0	0	0	0	0	0	0
Ke 2021	449507	Asymptomatic	NP swab	Abbott Alinity		Days from first RT-PCR positive (saliva)			0	1	1	1	0	1	0	0	0	0	0	0	0	0
Ke 2021	432686	Symptomatic D3-D16	NP swab	Abbott Alinity		Days from first RT-PCR positive (saliva)				1	1	0	0	0	0	0	0	0	0	0	0	0	0
Ke 2021	435729	Symptomatic D2-D15	NP swab	Abbott Alinity		Days from first RT-PCR positive (saliva)			1	1	0	0	0	0	0	0	0	0	0	0	0	0
Ke 2021	437388	Symptomatic D2-D15	NP swab	Abbott Alinity		Days from first RT-PCR positive (saliva)			1	1	0	0	0	0	0	0	0	0	0	0	0	0
Ke 2021	469115	Symptomatic D1-D8; D14. No symptoms D9-D13.	NP swab	Abbott Alinity		Days from first RT-PCR positive (saliva)			0	0	1	1	1	0	0	0	0	0	0	0	0	0
Ke 2021	471467	Symptomatic D2-D10. No symptoms D11-D15	NP swab	Abbott Alinity		Days from first RT-PCR positive (saliva)			0	0	0	1	1	0	0	0	0	0	0	0	0	0
Ke 2021	441925	Symptomatic D2-D14	NP swab	Abbott Alinity		Days from first RT-PCR positive (saliva)			1	1	1	0	0	0	0	0	0	0	0	0	0
Ke 2021	450253	Symptomatic D0-D13. No symptoms D14-D15.	NP swab	Abbott Alinity		Days from first RT-PCR positive (saliva)			0	0	0	0	1	0	0	0	0	0	0	0	0	0
Ke 2021	459597	Symptomatic D2-D5; D7. no symptoms D6; D8-D15.	NP swab	Abbott Alinity		Days from first RT-PCR positive (saliva)			0	0	0	0	1	0	0	0	0	0	0	0	0	0
Ke 2021	461379	Symptomatic D2-D9. No symptoms D10-D15.	NP swab	Abbott Alinity		Days from first RT-PCR positive (saliva)			1	1	1	0	0		0	0	0	0	0	0	0	0
Ke 2021	444316	Symptomatic D0; D2; D5-D6. No symptoms D1; D3-D4; D7-D15.	NP swab	Abbott Alinity		Days from first RT-PCR positive (saliva)			1	1	1	0	1		0	0	0	0	0		0	0
Ke 2021	449527	Symptomatic D2-D3. No symptoms D4-D15.	NP swab	Abbott Alinity		Days from first RT-PCR positive (saliva)			0	0	0	0	0	0	0	0	0	0	0	0	0	0
Ke 2021	449614	Symptomatic D2-D10;D13. No symptoms D11-D12; D14-D15.	NP swab	Abbott Alinity		Days from first RT-PCR positive (saliva)			0	0	0	0	0	0	0	0	0	0	0	0	0	0
Ke 2021	451146	Symptomatic D0-D6; D11-D14. No symptoms D7-D10; D15.	NP swab	Abbott Alinity		Days from first RT-PCR positive (saliva)			0	0	0	0	0	0	0	0	0	0	0	0	0	0
Ke 2021	453724	Symptomatic D3-D11. No symptoms D0-D2; D12-D13.	NP swab	Abbott Alinity		Days from first RT-PCR positive (saliva)	0	0	0	0	0	0		0	0	0	0	0	0	0
Ke 2021	459589	Symptomatic D2-D9. No symptoms D10-D15.	NP swab	Abbott Alinity		Days from first RT-PCR positive (saliva)			1		0	0	0	0	0	0	0	0	0	0	0	0
Ke 2021	470855	Symptomatic D1-D2; D5-D13. No symptoms D0; D3-D4.	NP swab	Abbott Alinity		Days from first RT-PCR positive (saliva)	0	0	0	0	1	0	0	0	0	0	0	0	0	0
Ke 2021	471588	Symptomatic D2-D15	NP swab	Abbott Alinity		Days from first RT-PCR positive (saliva)			0	0	0	0	0	0		0	0	0	0	0	0	0
Ke 2021	449474	Symptomatic D2-D9. No symptoms D10-D15.	NP swab	Abbott Alinity		Days from first RT-PCR positive (saliva)			0		0	0	0	0	0	0	0	0	0	0	0	0
Ke 2021	461764	Symptomatic D15. No symptoms D2-D14	NP swab	Abbott Alinity		Days from first RT-PCR positive (saliva)			1	0	0	0	0	0	0	0	0	0	0		0	0
Ke 2021	435933	Symptomatic D7. No symptoms D2-D6; D8-D12.	NP swab	Abbott Alinity		Days from first RT-PCR positive (saliva)			0	0	0	0	1	1	1	1	0	0	0
Ke 2021	443176	Symptomatic D2-D13. no symptoms D14	NP swab	Abbott Alinity		Days from first RT-PCR positive (saliva)			0	0	0	0	0	0	0	0	0	0	0	0	0
Ke 2021	443240	Symptomatic D2-D11; D13-D15. No symptoms D12.	NP swab	Abbott Alinity		Days from first RT-PCR positive (saliva)			0	0	0	0	0	0	0	0	0	0	0	0	0
Ke 2021	473097	Symptomatic D0-D4. No symptoms D5-D13.	NP swab	Abbott Alinity		Days from first RT-PCR positive (saliva)	0	0	1	0	0	0	0	0	0	0	0	0
Ke 2021	451231	Symptomatic D0; D2-D6. No symptoms D1; D7-D13.	NP swab	Abbott Alinity		Days from first RT-PCR positive (saliva)			1	1	1	0	0		0	0	0	0	0
Ke 2021	451709	Asymptomatic	NP swab	Abbott Alinity		Days from first RT-PCR positive (saliva)			0		1	0	0	0	0	0	0	0	0	0
Ke 2021	453058	Asymptomatic	NP swab	Abbott Alinity		Days from first RT-PCR positive (saliva)			1	1	1	1	0	1	0	0	0
Ke 2021	433227	Symptomatic D0-D9. No symptoms D10.	NP swab	Abbott Alinity		Days from first RT-PCR positive (saliva)			0	0	1	1	1	1	0	0	0
Ke 2021	446645	Symptomatic D2-D12	NP swab	Abbott Alinity		Days from first RT-PCR positive (saliva)			0	0	0	0	0	0	0	0	0	0	0
Ke 2021	432568	Symptomatic D1-D5. No symptoms D6-D11.	NP swab	Abbott Alinity		Days from first RT-PCR positive (saliva)			0	0	1	0	0	0	0	0	0	0
Ke 2021	433409	Symptomatic D2-D11	NP swab	Abbott Alinity		Days from first RT-PCR positive (saliva)			1	1	0	0	0	1	0
Kim 2020	Patient 1		NP swab	Allplex™ 2019-nCoV assay (Seegene, Seoul, Republic of Korea) or a PowerChek 2019-nCoV real-time PCR kit (Kogene Biotech, Seoul, Republic of Korea).	S gene	Days from symptom’s onset												0						0
			SP	Allplex™ 2019-nCoV assay (Seegene, Seoul, Republic of Korea) or a PowerChek 2019-nCoV real-time PCR kit (Kogene Biotech, Seoul, Republic of Korea).	S gene	Days from symptom’s onset									0				0																														0
			Saliva	Allplex™ 2019-nCoV assay (Seegene, Seoul, Republic of Korea) or a aowerChek 2019-nCoV real-time PCR kit (Kogene Biotech, Seoul, Republic of Korea).	S gene	Days from symptom’s onset									0			0
	Patient 2		NP swab	Allplex™ 2019-nCoV assay (Seegene, Seoul, Republic of Korea) or a PowerChek 2019-nCoV real-time PCR kit (Kogene Biotech, Seoul, Republic of Korea).	S gene	Days from symptom’s onset																		1			0			0	0		0
			SP	Allplex™ 2019-nCoV assay (Seegene, Seoul, Republic of Korea) or a PowerChek 2019-nCoV real-time PCR kit (Kogene Biotech, Seoul, Republic of Korea).	S gene	Days from symptom’s onset																					0				0
			Saliva	Allplex™ 2019-nCoV assay (Seegene, Seoul, Republic of Korea) or a PowerChek 2019-nCoV real-time PCR kit (Kogene Biotech, Seoul, Republic of Korea).	S gene	Days from symptom’s onset																											0
	Patient 3		NP swab	Allplex™ 2019-nCoV assay (Seegene, Seoul, Republic of Korea) or a PowerChek 2019-nCoV real-time PCR kit (Kogene Biotech, Seoul, Republic of Korea).	S gene	Days from symptom’s onset					1					0	0			0				0
			SP	Allplex™ 2019-nCoV assay (Seegene, Seoul, Republic of Korea) or a PowerChek 2019-nCoV real-time PCR kit (Kogene Biotech, Seoul, Republic of Korea).	S gene	Days from symptom’s onset					1			0		0		0				0		0
			Saliva	Allplex™ 2019-nCoV assay (Seegene, Seoul, Republic of Korea) or a PowerChek 2019-nCoV real-time PCR kit (Kogene Biotech, Seoul, Republic of Korea).	S gene	Days from symptom’s onset																0
	Patient 4		NP swab	Allplex™ 2019-nCoV assay (Seegene, Seoul, Republic of Korea) or a PowerChek 2019-nCoV real-time PCR kit (Kogene Biotech, Seoul, Republic of Korea).	S gene	Days from symptom’s onset					1				0		0			0		0									0				0
			SP	Allplex™ 2019-nCoV assay (Seegene, Seoul, Republic of Korea) or a PowerChek 2019-nCoV real-time PCR kit (Kogene Biotech, Seoul, Republic of Korea).	S gene	Days from symptom’s onset					0							0							0			0
			Saliva	Allplex™ 2019-nCoV assay (Seegene, Seoul, Republic of Korea) or a PowerChek 2019-nCoV real-time PCR kit (Kogene Biotech, Seoul, Republic of Korea).	S gene	Days from symptom’s onset					0							0							0
	Patient 5		NP swab	Allplex™ 2019-nCoV assay (Seegene, Seoul, Republic of Korea) or a PowerChek 2019-nCoV real-time PCR kit (Kogene Biotech, Seoul, Republic of Korea).	S gene	Days from symptom’s onset										1										1														0					0				0
			SP	Allplex™ 2019-nCoV assay (Seegene, Seoul, Republic of Korea) or a PowerChek 2019-nCoV real-time PCR kit (Kogene Biotech, Seoul, Republic of Korea).	S gene	Days from symptom’s onset										0										1														0					0				0
			Saliva	Allplex™ 2019-nCoV assay (Seegene, Seoul, Republic of Korea) or a PowerChek 2019-nCoV real-time PCR kit (Kogene Biotech, Seoul, Republic of Korea).	S gene	Days from symptom’s onset						1				0							1			0														0		0
	Patient 6		NP swab	Allplex™ 2019-nCoV assay (Seegene, Seoul, Republic of Korea) or a PowerChek 2019-nCoV real-time PCR kit (Kogene Biotech, Seoul, Republic of Korea).	S gene	Days from symptom’s onset																																				0
			SP	Allplex™ 2019-nCoV assay (Seegene, Seoul, Republic of Korea) or a PowerChek 2019-nCoV real-time PCR kit (Kogene Biotech, Seoul, Republic of Korea).	S gene	Days from symptom’s onset															1
			Saliva	Allplex™ 2019-nCoV assay (Seegene, Seoul, Republic of Korea) or a PowerChek 2019-nCoV real-time PCR kit (Kogene Biotech, Seoul, Republic of Korea).	S gene	Days from symptom’s onset															0																					1						1
	Patient 7		NP swab	Allplex™ 2019-nCoV assay (Seegene, Seoul, Republic of Korea) or a PowerChek 2019-nCoV real-time PCR kit (Kogene Biotech, Seoul, Republic of Korea).	S gene	Days from symptom’s onset				1			1		1			1
	Patient 8		SP	Allplex™ 2019-nCoV assay (Seegene, Seoul, Republic of Korea) or a PowerChek 2019-nCoV real-time PCR kit (Kogene Biotech, Seoul, Republic of Korea).	S gene	Days from symptom’s onset			1		0		0
			Saliva	Allplex™ 2019-nCoV assay (Seegene, Seoul, Republic of Korea) or a PowerChek 2019-nCoV real-time PCR kit (Kogene Biotech, Seoul, Republic of Korea).	S gene	Days from symptom’s onset			1		1		1
	Patient 9		NP swab	Allplex™ 2019-nCoV assay (Seegene, Seoul, Republic of Korea) or a PowerChek 2019-nCoV real-time PCR kit (Kogene Biotech, Seoul, Republic of Korea).	S gene	Days from symptom’s onset			0
			SP	Allplex™ 2019-nCoV assay (Seegene, Seoul, Republic of Korea) or a PowerChek 2019-nCoV real-time PCR kit (Kogene Biotech, Seoul, Republic of Korea).	S gene	Days from symptom’s onset			0
			Saliva	Allplex™ 2019-nCoV assay (Seegene, Seoul, Republic of Korea) or a PowerChek 2019-nCoV real-time PCR kit (Kogene Biotech, Seoul, Republic of Korea).	S gene	Days from symptom’s onset			0
	Patient 10		NP swab	Allplex™ 2019-nCoV assay (Seegene, Seoul, Republic of Korea) or a PowerChek 2019-nCoV real-time PCR kit (Kogene Biotech, Seoul, Republic of Korea).	S gene	Days from symptom’s onset										1			1
	Patient 11		NP swab	Allplex™ 2019-nCoV assay (Seegene, Seoul, Republic of Korea) or a PowerChek 2019-nCoV real-time PCR kit (Kogene Biotech, Seoul, Republic of Korea).	S gene	Days from symptom’s onset				1					0	1
			SP	Allplex™ 2019-nCoV assay (Seegene, Seoul, Republic of Korea) or a PowerChek 2019-nCoV real-time PCR kit (Kogene Biotech, Seoul, Republic of Korea).	S gene	Days from symptom’s onset									1	0
	Patient 12		NP swab	Allplex™ 2019-nCoV assay (Seegene, Seoul, Republic of Korea) or a PowerChek 2019-nCoV real-time PCR kit (Kogene Biotech, Seoul, Republic of Korea).	S gene	Days from symptom’s onset		1	1		0			0		0							0
			SP	Allplex™ 2019-nCoV assay (Seegene, Seoul, Republic of Korea) or a PowerChek 2019-nCoV real-time PCR kit (Kogene Biotech, Seoul, Republic of Korea).	S gene	Days from symptom’s onset		1					0					0
			Saliva	Allplex™ 2019-nCoV assay (Seegene, Seoul, Republic of Korea) or a PowerChek 2019-nCoV real-time PCR kit (Kogene Biotech, Seoul, Republic of Korea).	S gene	Days from symptom’s onset			0						0								0
	Patient 13		NP swab	Allplex™ 2019-nCoV assay (Seegene, Seoul, Republic of Korea) or a PowerChek 2019-nCoV real-time PCR kit (Kogene Biotech, Seoul, Republic of Korea).	S gene	Days from symptom’s onset				1		1			1		1
			SP	Allplex™ 2019-nCoV assay (Seegene, Seoul, Republic of Korea) or a PowerChek 2019-nCoV real-time PCR kit (Kogene Biotech, Seoul, Republic of Korea).	S gene	Days from symptom’s onset				1		1			1		1
			Saliva	Allplex™ 2019-nCoV assay (Seegene, Seoul, Republic of Korea) or a PowerChek 2019-nCoV real-time PCR kit (Kogene Biotech, Seoul, Republic of Korea).	S gene	Days from symptom’s onset				1					1		1
	Patient 14		NP swab	Allplex™ 2019-nCoV assay (Seegene, Seoul, Republic of Korea) or a PowerChek 2019-nCoV real-time PCR kit (Kogene Biotech, Seoul, Republic of Korea).	S gene	Days from symptom’s onset						0												0
			SP	Allplex™ 2019-nCoV assay (Seegene, Seoul, Republic of Korea) or a PowerChek 2019-nCoV real-time PCR kit (Kogene Biotech, Seoul, Republic of Korea).	S gene	Days from symptom’s onset						1								0				0
			Saliva	Allplex™ 2019-nCoV assay (Seegene, Seoul, Republic of Korea) or a PowerChek 2019-nCoV real-time PCR kit (Kogene Biotech, Seoul, Republic of Korea).	S gene	Days from symptom’s onset						0								0
	Patient 15		NP swab	Allplex™ 2019-nCoV assay (Seegene, Seoul, Republic of Korea) or a PowerChek 2019-nCoV real-time PCR kit (Kogene Biotech, Seoul, Republic of Korea).	S gene	Days from symptom’s onset							1			0	0									0
			SP	Allplex™ 2019-nCoV assay (Seegene, Seoul, Republic of Korea) or a PowerChek 2019-nCoV real-time PCR kit (Kogene Biotech, Seoul, Republic of Korea).	S gene	Days from symptom’s onset										1																								0
			saliva	Allplex™ 2019-nCoV assay (Seegene, Seoul, Republic of Korea) or a PowerChek 2019-nCoV real-time PCR kit (Kogene Biotech, Seoul, Republic of Korea).	S gene	Days from symptom’s onset							0																				0
	Patient 16		NP swab	Allplex™ 2019-nCoV assay (Seegene, Seoul, Republic of Korea) or a PowerChek 2019-nCoV real-time PCR kit (Kogene Biotech, Seoul, Republic of Korea).	S gene	Days from symptom’s onset						1		1						1							0
			SP	Allplex™ 2019-nCoV assay (Seegene, Seoul, Republic of Korea) or a PowerChek 2019-nCoV real-time PCR kit (Kogene Biotech, Seoul, Republic of Korea).	S gene	Days from symptom’s onset						1		1													0
			Saliva	Allplex™ 2019-nCoV assay (Seegene, Seoul, Republic of Korea) or a PowerChek 2019-nCoV real-time PCR kit (Kogene Biotech, Seoul, Republic of Korea).	S gene	Days from symptom’s onset						1		0
	Patient 17		NP swab	Allplex™ 2019-nCoV assay (Seegene, Seoul, Republic of Korea) or a PowerChek 2019-nCoV real-time PCR kit (Kogene Biotech, Seoul, Republic of Korea).	S gene	Days from symptom’s onset			1		1			1							0
	Patient 18		NP swab	Allplex™ 2019-nCoV assay (Seegene, Seoul, Republic of Korea) or a PowerChek 2019-nCoV real-time PCR kit (Kogene Biotech, Seoul, Republic of Korea).	S gene	Days from symptom’s onset					1			1						0
			SP	Allplex™ 2019-nCoV assay (Seegene, Seoul, Republic of Korea) or a PowerChek 2019-nCoV real-time PCR kit (Kogene Biotech, Seoul, Republic of Korea).	S gene	Days from symptom’s onset					1							0		0
			Saliva	Allplex™ 2019-nCoV assay (Seegene, Seoul, Republic of Korea) or a PowerChek 2019-nCoV real-time PCR kit (Kogene Biotech, Seoul, Republic of Korea).	S gene	Days from symptom’s onset					1							1
	Patient 19		NP swab	Allplex™ 2019-nCoV assay (Seegene, Seoul, Republic of Korea) or a PowerChek 2019-nCoV real-time PCR kit (Kogene Biotech, Seoul, Republic of Korea).	S gene	Days from symptom’s onset				1											0
			SP	Allplex™ 2019-nCoV assay (Seegene, Seoul, Republic of Korea) or a PowerChek 2019-nCoV real-time PCR kit (Kogene Biotech, Seoul, Republic of Korea).	S gene	Days from symptom’s onset								1
			Saliva	Allplex™ 2019-nCoV assay (Seegene, Seoul, Republic of Korea) or a PowerChek 2019-nCoV real-time PCR kit (Kogene Biotech, Seoul, Republic of Korea).	S gene	Days from symptom’s onset								0							0
	Patient 20		NP swab	Allplex™ 2019-nCoV assay (Seegene, Seoul, Republic of Korea) or a PowerChek 2019-nCoV real-time PCR kit (Kogene Biotech, Seoul, Republic of Korea).	S gene	Days from symptom’s onset						1		0				0
			SP	Allplex™ 2019-nCoV assay (Seegene, Seoul, Republic of Korea) or a PowerChek 2019-nCoV real-time PCR kit (Kogene Biotech, Seoul, Republic of Korea).	S gene	Days from symptom’s onset						0		0				0
			Saliva	Allplex™ 2019-nCoV assay (Seegene, Seoul, Republic of Korea) or a PowerChek 2019-nCoV real-time PCR kit (Kogene Biotech, Seoul, Republic of Korea).	S gene	Days from symptom’s onset						0		0
Kujavski 2020	P1	Symptomatic to D14	NP swab		Ct values were reported as the mean of three Ct values (rRT–PCR targeting three regions of the gene encoding the nucleocapsid protein)	Days from symptom’s onset
			OP		Ct values were reported as the mean of three Ct values (rRT–PCR targeting three regions of the gene encoding the nucleocapsid protein)	Days from symptom’s onset		1
			SP		Ct values were reported as the mean of three Ct values (rRT–PCR targeting three regions of the gene encoding the nucleocapsid protein)	Days from symptom’s onset		1
	P5	Symptomatic to D9	NP swab		Ct values were reported as the mean of three Ct values (rRT–PCR targeting three regions of the gene encoding the nucleocapsid protein)	Days from symptom’s onset				1
			OP		Ct values were reported as the mean of three Ct values (rRT–PCR targeting three regions of the gene encoding the nucleocapsid protein)	Days from symptom’s onset
	P6	Symptomatic to D20	NP swab		Ct values were reported as the mean of three Ct values (rRT–PCR targeting three regions of the gene encoding the nucleocapsid protein)	Days from symptom’s onset					1
			OP		Ct values were reported as the mean of three Ct values (rRT–PCR targeting three regions of the gene encoding the nucleocapsid protein)	Days from symptom’s onset					1
	P7	Symptomatic to D13	NP swab		Ct values were reported as the mean of three Ct values (rRT–PCR targeting three regions of the gene encoding the nucleocapsid protein)	Days from symptom’s onset									0
			OP		Ct values were reported as the mean of three Ct values (rRT–PCR targeting three regions of the gene encoding the nucleocapsid protein)	Days from symptom’s onset									0
			SP		Ct values were reported as the mean of three Ct values (rRT–PCR targeting three regions of the gene encoding the nucleocapsid protein)	Days from symptom’s onset									1
	P8	Symptomatic to D10	NP swab		Ct values were reported as the mean of three Ct values (rRT–PCR targeting three regions of the gene encoding the nucleocapsid protein)	Days from symptom’s onset
			OP		Ct values were reported as the mean of three Ct values (rRT–PCR targeting three regions of the gene encoding the nucleocapsid protein)	Days from symptom’s onset
			SP		Ct values were reported as the mean of three Ct values (rRT–PCR targeting three regions of the gene encoding the nucleocapsid protein)	Days from symptom’s onset					1
	P9	Symptomatic to D25	NP swab		Ct values were reported as the mean of three Ct values (rRT–PCR targeting three regions of the gene encoding the nucleocapsid protein)	Days from symptom’s onset				1
			OP		Ct values were reported as the mean of three Ct values (rRT–PCR targeting three regions of the gene encoding the nucleocapsid protein)	Days from symptom’s onset				0
			SP		Ct values were reported as the mean of three Ct values (rRT–PCR targeting three regions of the gene encoding the nucleocapsid protein)	Days from symptom’s onset				1
	P10	Symptomatic to D10	NP swab		Ct values were reported as the mean of three Ct values (rRT–PCR targeting three regions of the gene encoding the nucleocapsid protein)	Days from symptom’s onset										1
			OP		Ct values were reported as the mean of three Ct values (rRT–PCR targeting three regions of the gene encoding the nucleocapsid protein)	Days from symptom’s onset										1
	P11	Symptomatic to D19	NP swab		Ct values were reported as the mean of three Ct values (rRT–PCR targeting three regions of the gene encoding the nucleocapsid protein)	Days from symptom’s onset						1
			OP		Ct values were reported as the mean of three Ct values (rRT–PCR targeting three regions of the gene encoding the nucleocapsid protein)	Days from symptom’s onset						0
			SP		Ct values were reported as the mean of three Ct values (rRT–PCR targeting three regions of the gene encoding the nucleocapsid protein)	Days from symptom’s onset
	P12	Symptomatic to D15	NP swab		Ct values were reported as the mean of three Ct values (rRT–PCR targeting three regions of the gene encoding the nucleocapsid protein)	Days from symptom’s onset
			OP		Ct values were reported as the mean of three Ct values (rRT–PCR targeting three regions of the gene encoding the nucleocapsid protein)	Days from symptom’s onset			1
Laferl 2021	P1		NP swab	LightMix®Modular SARS and Wuhan CoV E-gene; TIB Molbiol, Germany) and SuperScript™ III Platinum® One-Step Quantitative RT-PCR System with ROX (Thermo Fisher Scientific, USA) on the ABI7500Fast system (Thermo Fisher Scientific, USA).		Days from symptom’s onset																						0
			OP	LightMix®Modular SARS and Wuhan CoV E-gene; TIB Molbiol, Germany) and SuperScript™ III Platinum® One-Step Quantitative RT-PCR System with ROX (Thermo Fisher Scientific, USA) on the ABI7500Fast system (Thermo Fisher Scientific, USA).		Days from symptom’s onset																						0
	P3		NP swab	LightMix®Modular SARS and Wuhan CoV E-gene; TIB Molbiol, Germany) and SuperScript™ III Platinum® One-Step Quantitative RT-PCR System with ROX (Thermo Fisher Scientific, USA) on the ABI7500Fast system (Thermo Fisher Scientific, USA).		Days from symptom’s onset																																		0							0
			OP	LightMix®Modular SARS and Wuhan CoV E-gene; TIB Molbiol, Germany) and SuperScript™ III Platinum® One-Step Quantitative RT-PCR System with ROX (Thermo Fisher Scientific, USA) on the ABI7500Fast system (Thermo Fisher Scientific, USA).		Days from symptom’s onset																																		0							0
	P4		NP swab	LightMix®Modular SARS and Wuhan CoV E-gene; TIB Molbiol, Germany) and SuperScript™ III Platinum® One-Step Quantitative RT-PCR System with ROX (Thermo Fisher Scientific, USA) on the ABI7500Fast system (Thermo Fisher Scientific, USA).		Days from symptom’s onset
			OP	LightMix®Modular SARS and Wuhan CoV E-gene; TIB Molbiol, Germany) and SuperScript™ III Platinum® One-Step Quantitative RT-PCR System with ROX (Thermo Fisher Scientific, USA) on the ABI7500Fast system (Thermo Fisher Scientific, USA).		Days from symptom’s onset
	P7		NP swab	LightMix®Modular SARS and Wuhan CoV E-gene; TIB Molbiol, Germany) and SuperScript™ III Platinum® One-Step Quantitative RT-PCR System with ROX (Thermo Fisher Scientific, USA) on the ABI7500Fast system (Thermo Fisher Scientific, USA).		Days from symptom’s onset																																						0
			OP	LightMix®Modular SARS and Wuhan CoV E-gene; TIB Molbiol, Germany) and SuperScript™ III Platinum® One-Step Quantitative RT-PCR System with ROX (Thermo Fisher Scientific, USA) on the ABI7500Fast system (Thermo Fisher Scientific, USA).		Days from symptom’s onset																																						0
	P8		NP swab	LightMix®Modular SARS and Wuhan CoV E-gene; TIB Molbiol, Germany) and SuperScript™ III Platinum® One-Step Quantitative RT-PCR System with ROX (Thermo Fisher Scientific, USA) on the ABI7500Fast system (Thermo Fisher Scientific, USA).		Days from symptom’s onset																							0																0
			OP	LightMix®Modular SARS and Wuhan CoV E-gene; TIB Molbiol, Germany) and SuperScript™ III Platinum® One-Step Quantitative RT-PCR System with ROX (Thermo Fisher Scientific, USA) on the ABI7500Fast system (Thermo Fisher Scientific, USA).		Days from symptom’s onset																							0																0
	P9		NP swab	LightMix®Modular SARS and Wuhan CoV E-gene; TIB Molbiol, Germany) and SuperScript™ III Platinum® One-Step Quantitative RT-PCR System with ROX (Thermo Fisher Scientific, USA) on the ABI7500Fast system (Thermo Fisher Scientific, USA).		Days from symptom’s onset
			OP	LightMix®Modular SARS and Wuhan CoV E-gene; TIB Molbiol, Germany) and SuperScript™ III Platinum® One-Step Quantitative RT-PCR System with ROX (Thermo Fisher Scientific, USA) on the ABI7500Fast system (Thermo Fisher Scientific, USA).		Days from symptom’s onset
	P11	No symptoms	NP swab	LightMix®Modular SARS and Wuhan CoV E-gene; TIB Molbiol, Germany) and SuperScript™ III Platinum® One-Step Quantitative RT-PCR System with ROX (Thermo Fisher Scientific, USA) on the ABI7500Fast system (Thermo Fisher Scientific, USA).		Days from first positive RT-PCR	0																	0
		No symptoms	OP	LightMix®Modular SARS and Wuhan CoV E-gene; TIB Molbiol, Germany) and SuperScript™ III Platinum® One-Step Quantitative RT-PCR System with ROX (Thermo Fisher Scientific, USA) on the ABI7500Fast system (Thermo Fisher Scientific, USA).		Days from first positive RT-PCR	0																	0
	P12		NP swab	LightMix®Modular SARS and Wuhan CoV E-gene; TIB Molbiol, Germany) and SuperScript™ III Platinum® One-Step Quantitative RT-PCR System with ROX (Thermo Fisher Scientific, USA) on the ABI7500Fast system (Thermo Fisher Scientific, USA).		Days from symptom’s onset																																							0
			OP	LightMix®Modular SARS and Wuhan CoV E-gene; TIB Molbiol, Germany) and SuperScript™ III Platinum® One-Step Quantitative RT-PCR System with ROX (Thermo Fisher Scientific, USA) on the ABI7500Fast system (Thermo Fisher Scientific, USA).		Days from symptom’s onset																																							0
	P13	No symptoms	NP swab	LightMix®Modular SARS and Wuhan CoV E-gene; TIB Molbiol, Germany) and SuperScript™ III Platinum® One-Step Quantitative RT-PCR System with ROX (Thermo Fisher Scientific, USA) on the ABI7500Fast system (Thermo Fisher Scientific, USA).		Days from first positive RT-PCR	0														0
		No symptoms	OP	LightMix®Modular SARS and Wuhan CoV E-gene; TIB Molbiol, Germany) and SuperScript™ III Platinum® One-Step Quantitative RT-PCR System with ROX (Thermo Fisher Scientific, USA) on the ABI7500Fast system (Thermo Fisher Scientific, USA).		Days from first positive RT-PCR	0														0
	P15		NP swab	LightMix®Modular SARS and Wuhan CoV E-gene; TIB Molbiol, Germany) and SuperScript™ III Platinum® One-Step Quantitative RT-PCR System with ROX (Thermo Fisher Scientific, USA) on the ABI7500Fast system (Thermo Fisher Scientific, USA).		Days from symptom’s onset
			OP	LightMix®Modular SARS and Wuhan CoV E-gene; TIB Molbiol, Germany) and SuperScript™ III Platinum® One-Step Quantitative RT-PCR System with ROX (Thermo Fisher Scientific, USA) on the ABI7500Fast system (Thermo Fisher Scientific, USA).		Days from symptom’s onset
	P16		NP swab	LightMix®Modular SARS and Wuhan CoV E-gene; TIB Molbiol, Germany) and SuperScript™ III Platinum® One-Step Quantitative RT-PCR System with ROX (Thermo Fisher Scientific, USA) on the ABI7500Fast system (Thermo Fisher Scientific, USA).		Days from symptom’s onset																					0
			OP	LightMix®Modular SARS and Wuhan CoV E-gene; TIB Molbiol, Germany) and SuperScript™ III Platinum® One-Step Quantitative RT-PCR System with ROX (Thermo Fisher Scientific, USA) on the ABI7500Fast system (Thermo Fisher Scientific, USA).		Days from symptom’s onset																					0
	P17		NP swab	LightMix®Modular SARS and Wuhan CoV E-gene; TIB Molbiol, Germany) and SuperScript™ III Platinum® One-Step Quantitative RT-PCR System with ROX (Thermo Fisher Scientific, USA) on the ABI7500Fast system (Thermo Fisher Scientific, USA).		Days from symptom’s onset																								0							0
			OP	LightMix®Modular SARS and Wuhan CoV E-gene; TIB Molbiol, Germany) and SuperScript™ III Platinum® One-Step Quantitative RT-PCR System with ROX (Thermo Fisher Scientific, USA) on the ABI7500Fast system (Thermo Fisher Scientific, USA).		Days from symptom’s onset																								0							0
	P18		NP swab	LightMix®Modular SARS and Wuhan CoV E-gene; TIB Molbiol, Germany) and SuperScript™ III Platinum® One-Step Quantitative RT-PCR System with ROX (Thermo Fisher Scientific, USA) on the ABI7500Fast system (Thermo Fisher Scientific, USA).		Days from symptom’s onset																																							0
			OP	LightMix®Modular SARS and Wuhan CoV E-gene; TIB Molbiol, Germany) and SuperScript™ III Platinum® One-Step Quantitative RT-PCR System with ROX (Thermo Fisher Scientific, USA) on the ABI7500Fast system (Thermo Fisher Scientific, USA).		Days from symptom’s onset																																							0
	P19		NP swab	LightMix®Modular SARS and Wuhan CoV E-gene; TIB Molbiol, Germany) and SuperScript™ III Platinum® One-Step Quantitative RT-PCR System with ROX (Thermo Fisher Scientific, USA) on the ABI7500Fast system (Thermo Fisher Scientific, USA).		Days from symptom’s onset																				0							0
			OP	LightMix®Modular SARS and Wuhan CoV E-gene; TIB Molbiol, Germany) and SuperScript™ III Platinum® One-Step Quantitative RT-PCR System with ROX (Thermo Fisher Scientific, USA) on the ABI7500Fast system (Thermo Fisher Scientific, USA).		Days from symptom’s onset																				0							0
	P23		NP swab	LightMix®Modular SARS and Wuhan CoV E-gene; TIB Molbiol, Germany) and SuperScript™ III Platinum® One-Step Quantitative RT-PCR System with ROX (Thermo Fisher Scientific, USA) on the ABI7500Fast system (Thermo Fisher Scientific, USA).		Days from symptom’s onset
			OP	LightMix®Modular SARS and Wuhan CoV E-gene; TIB Molbiol, Germany) and SuperScript™ III Platinum® One-Step Quantitative RT-PCR System with ROX (Thermo Fisher Scientific, USA) on the ABI7500Fast system (Thermo Fisher Scientific, USA).		Days from symptom’s onset
Lang 2020	Case 1	Symptomatic from D0	NP swab			Days from symptom’s onset
			BAL			Days from symptom’s onset
Leung 2022	Case 1	Symptomatic D1-D14. D33-D98	NP swab		RdRP	Days from symptom’s onset								1
					E	Days from symptom’s onset								1
					N	Days from symptom’s onset
Lin 2022	P01	Symptomatic D0	NP swab	E gene: RT-PCR for SARSCoV-2 was performed as described by Pabbaraju et al. 2021. N gene: QIAamp viral RNA min kit (Qiagen). RT-qPCR was performed using US CDC SARS-CoV-2 Research Use Only qPCR Primer and Probe Kit (Integrated DNA Technologies; 2019-nCoV RUO Kit), GoTaq 1-step RT-qPCR system (Promega), and Bio-Rad CFX96. All the RT-qPCR analyses conducted using N2 primer sets.	E	Days from symptom's onset													0
			NP swab	E gene: RT-PCR for SARSCoV-2 was performed as described by Pabbaraju et al. 2021. N gene: QIAamp viral RNA min kit (Qiagen). RT-qPCR was performed using US CDC SARS-CoV-2 Research Use Only qPCR Primer and Probe Kit (Integrated DNA Technologies; 2019-nCoV RUO Kit), GoTaq 1-step RT-qPCR system (Promega), and Bio-Rad CFX96. All the RT-qPCR analyses conducted using N2 primer sets.	N2	Days from symptom's onset													0
	P02	Symptomatic D0	NP swab	E gene: RT-PCR for SARSCoV-2 was performed as described by Pabbaraju et al. 2021. N gene: QIAamp viral RNA min kit (Qiagen). RT-qPCR was performed using US CDC SARS-CoV-2 Research Use Only qPCR Primer and Probe Kit (Integrated DNA Technologies; 2019-nCoV RUO Kit), GoTaq 1-step RT-qPCR system (Promega), and Bio-Rad CFX96. All the RT-qPCR analyses conducted using N2 primer sets.	E	Days from symptom's onset						0
			NP swab	E gene: RT-PCR for SARSCoV-2 was performed as described by Pabbaraju et al. 2021. N gene: QIAamp viral RNA min kit (Qiagen). RT-qPCR was performed using US CDC SARS-CoV-2 Research Use Only qPCR Primer and Probe Kit (Integrated DNA Technologies; 2019-nCoV RUO Kit), GoTaq 1-step RT-qPCR system (Promega), and Bio-Rad CFX96. All the RT-qPCR analyses conducted using N2 primer sets.	N2	Days from symptom's onset						0
	P03	Symptomatic D0	NP swab	E gene: RT-PCR for SARSCoV-2 was performed as described by Pabbaraju et al. 2021. N gene: QIAamp viral RNA min kit (Qiagen). RT-qPCR was performed using US CDC SARS-CoV-2 Research Use Only qPCR Primer and Probe Kit (Integrated DNA Technologies; 2019-nCoV RUO Kit), GoTaq 1-step RT-qPCR system (Promega), and Bio-Rad CFX96. All the RT-qPCR analyses conducted using N2 primer sets.	E	Days from symptom's onset								1
			NP swab	E gene: RT-PCR for SARSCoV-2 was performed as described by Pabbaraju et al. 2021. N gene: QIAamp viral RNA min kit (Qiagen). RT-qPCR was performed using US CDC SARS-CoV-2 Research Use Only qPCR Primer and Probe Kit (Integrated DNA Technologies; 2019-nCoV RUO Kit), GoTaq 1-step RT-qPCR system (Promega), and Bio-Rad CFX96. All the RT-qPCR analyses conducted using N2 primer sets.	RdRP	Days from symptom's onset								1
			NP swab	E gene: RT-PCR for SARSCoV-2 was performed as described by Pabbaraju et al. 2021. N gene: QIAamp viral RNA min kit (Qiagen). RT-qPCR was performed using US CDC SARS-CoV-2 Research Use Only qPCR Primer and Probe Kit (Integrated DNA Technologies; 2019-nCoV RUO Kit), GoTaq 1-step RT-qPCR system (Promega), and Bio-Rad CFX96. All the RT-qPCR analyses conducted using N2 primer sets.	N2	Days from symptom's onset								1
	P04	Symptomatic D0	NP swab	E gene: RT-PCR for SARSCoV-2 was performed as described by Pabbaraju et al. 2021. N gene: QIAamp viral RNA min kit (Qiagen). RT-qPCR was performed using US CDC SARS-CoV-2 Research Use Only qPCR Primer and Probe Kit (Integrated DNA Technologies; 2019-nCoV RUO Kit), GoTaq 1-step RT-qPCR system (Promega), and Bio-Rad CFX96. All the RT-qPCR analyses conducted using N2 primer sets.	E	Days from symptom's onset		1
			NP swab	E gene: RT-PCR for SARSCoV-2 was performed as described by Pabbaraju et al. 2021. N gene: QIAamp viral RNA min kit (Qiagen). RT-qPCR was performed using US CDC SARS-CoV-2 Research Use Only qPCR Primer and Probe Kit (Integrated DNA Technologies; 2019-nCoV RUO Kit), GoTaq 1-step RT-qPCR system (Promega), and Bio-Rad CFX96. All the RT-qPCR analyses conducted using N2 primer sets.	RdRP	Days from symptom's onset		1
			NP swab	E gene: RT-PCR for SARSCoV-2 was performed as described by Pabbaraju et al. 2021. N gene: QIAamp viral RNA min kit (Qiagen). RT-qPCR was performed using US CDC SARS-CoV-2 Research Use Only qPCR Primer and Probe Kit (Integrated DNA Technologies; 2019-nCoV RUO Kit), GoTaq 1-step RT-qPCR system (Promega), and Bio-Rad CFX96. All the RT-qPCR analyses conducted using N2 primer sets.	N2	Days from symptom's onset		1
	P06	Symptomatic D0	NP swab	E gene: RT-PCR for SARSCoV-2 was performed as described by Pabbaraju et al. 2021. N gene: QIAamp viral RNA min kit (Qiagen). RT-qPCR was performed using US CDC SARS-CoV-2 Research Use Only qPCR Primer and Probe Kit (Integrated DNA Technologies; 2019-nCoV RUO Kit), GoTaq 1-step RT-qPCR system (Promega), and Bio-Rad CFX96. All the RT-qPCR analyses conducted using N2 primer sets.	E	Days from symptom's onset																				0
			NP swab	E gene: RT-PCR for SARSCoV-2 was performed as described by Pabbaraju et al. 2021. N gene: QIAamp viral RNA min kit (Qiagen). RT-qPCR was performed using US CDC SARS-CoV-2 Research Use Only qPCR Primer and Probe Kit (Integrated DNA Technologies; 2019-nCoV RUO Kit), GoTaq 1-step RT-qPCR system (Promega), and Bio-Rad CFX96. All the RT-qPCR analyses conducted using N2 primer sets.	RdRP	Days from symptom's onset																				0
			NP swab	E gene: RT-PCR for SARSCoV-2 was performed as described by Pabbaraju et al. 2021. N gene: QIAamp viral RNA min kit (Qiagen). RT-qPCR was performed using US CDC SARS-CoV-2 Research Use Only qPCR Primer and Probe Kit (Integrated DNA Technologies; 2019-nCoV RUO Kit), GoTaq 1-step RT-qPCR system (Promega), and Bio-Rad CFX96. All the RT-qPCR analyses conducted using N2 primer sets.	N2	Days from symptom's onset																				0
	P07	Symptomatic D0	NP swab	E gene: RT-PCR for SARSCoV-2 was performed as described by Pabbaraju et al. 2021. N gene: QIAamp viral RNA min kit (Qiagen). RT-qPCR was performed using US CDC SARS-CoV-2 Research Use Only qPCR Primer and Probe Kit (Integrated DNA Technologies; 2019-nCoV RUO Kit), GoTaq 1-step RT-qPCR system (Promega), and Bio-Rad CFX96. All the RT-qPCR analyses conducted using N2 primer sets.	E	Days from symptom's onset																	0
			NP swab	E gene: RT-PCR for SARSCoV-2 was performed as described by Pabbaraju et al. 2021. N gene: QIAamp viral RNA min kit (Qiagen). RT-qPCR was performed using US CDC SARS-CoV-2 Research Use Only qPCR Primer and Probe Kit (Integrated DNA Technologies; 2019-nCoV RUO Kit), GoTaq 1-step RT-qPCR system (Promega), and Bio-Rad CFX96. All the RT-qPCR analyses conducted using N2 primer sets.	RdRP	Days from symptom's onset																	0
			NP swab	E gene: RT-PCR for SARSCoV-2 was performed as described by Pabbaraju et al. 2021. N gene: QIAamp viral RNA min kit (Qiagen). RT-qPCR was performed using US CDC SARS-CoV-2 Research Use Only qPCR Primer and Probe Kit (Integrated DNA Technologies; 2019-nCoV RUO Kit), GoTaq 1-step RT-qPCR system (Promega), and Bio-Rad CFX96. All the RT-qPCR analyses conducted using N2 primer sets.	N2	Days from symptom's onset																	0
	P08	Symptomatic D0	NP swab	E gene: RT-PCR for SARSCoV-2 was performed as described by Pabbaraju et al. 2021. N gene: QIAamp viral RNA min kit (Qiagen). RT-qPCR was performed using US CDC SARS-CoV-2 Research Use Only qPCR Primer and Probe Kit (Integrated DNA Technologies; 2019-nCoV RUO Kit), GoTaq 1-step RT-qPCR system (Promega), and Bio-Rad CFX96. All the RT-qPCR analyses conducted using N2 primer sets.	E	Days from symptom's onset												0
			NP swab	E gene: RT-PCR for SARSCoV-2 was performed as described by Pabbaraju et al. 2021. N gene: QIAamp viral RNA min kit (Qiagen). RT-qPCR was performed using US CDC SARS-CoV-2 Research Use Only qPCR Primer and Probe Kit (Integrated DNA Technologies; 2019-nCoV RUO Kit), GoTaq 1-step RT-qPCR system (Promega), and Bio-Rad CFX96. All the RT-qPCR analyses conducted using N2 primer sets.	RdRP	Days from symptom's onset												0
			NP swab	E gene: RT-PCR for SARSCoV-2 was performed as described by Pabbaraju et al. 2021. N gene: QIAamp viral RNA min kit (Qiagen). RT-qPCR was performed using US CDC SARS-CoV-2 Research Use Only qPCR Primer and Probe Kit (Integrated DNA Technologies; 2019-nCoV RUO Kit), GoTaq 1-step RT-qPCR system (Promega), and Bio-Rad CFX96. All the RT-qPCR analyses conducted using N2 primer sets.	N2	Days from symptom's onset												0
	P10	Symptomatic	NP swab	E gene: RT-PCR for SARSCoV-2 was performed as described by Pabbaraju et al. 2021. N gene: QIAamp viral RNA min kit (Qiagen). RT-qPCR was performed using US CDC SARS-CoV-2 Research Use Only qPCR Primer and Probe Kit (Integrated DNA Technologies; 2019-nCoV RUO Kit), GoTaq 1-step RT-qPCR system (Promega), and Bio-Rad CFX96. All the RT-qPCR analyses conducted using N2 primer sets.	E	Days from symptom's onset				1
			NP swab	E gene: RT-PCR for SARSCoV-2 was performed as described by Pabbaraju et al. 2021. N gene: QIAamp viral RNA min kit (Qiagen). RT-qPCR was performed using US CDC SARS-CoV-2 Research Use Only qPCR Primer and Probe Kit (Integrated DNA Technologies; 2019-nCoV RUO Kit), GoTaq 1-step RT-qPCR system (Promega), and Bio-Rad CFX96. All the RT-qPCR analyses conducted using N2 primer sets.	RdRP	Days from symptom's onset				1
			NP swab	E gene: RT-PCR for SARSCoV-2 was performed as described by Pabbaraju et al. 2021. N gene: QIAamp viral RNA min kit (Qiagen). RT-qPCR was performed using US CDC SARS-CoV-2 Research Use Only qPCR Primer and Probe Kit (Integrated DNA Technologies; 2019-nCoV RUO Kit), GoTaq 1-step RT-qPCR system (Promega), and Bio-Rad CFX96. All the RT-qPCR analyses conducted using N2 primer sets.	N2	Days from symptom's onset				1
	P12	Symptomatic	NP swab	E gene: RT-PCR for SARSCoV-2 was performed as described by Pabbaraju et al. 2021. N gene: QIAamp viral RNA min kit (Qiagen). RT-qPCR was performed using US CDC SARS-CoV-2 Research Use Only qPCR Primer and Probe Kit (Integrated DNA Technologies; 2019-nCoV RUO Kit), GoTaq 1-step RT-qPCR system (Promega), and Bio-Rad CFX96. All the RT-qPCR analyses conducted using N2 primer sets.	E	Days from symptom's onset					1
			NP swab	E gene: RT-PCR for SARSCoV-2 was performed as described by Pabbaraju et al. 2021. N gene: QIAamp viral RNA min kit (Qiagen). RT-qPCR was performed using US CDC SARS-CoV-2 Research Use Only qPCR Primer and Probe Kit (Integrated DNA Technologies; 2019-nCoV RUO Kit), GoTaq 1-step RT-qPCR system (Promega), and Bio-Rad CFX96. All the RT-qPCR analyses conducted using N2 primer sets.	RdRP	Days from symptom's onset					1
			NP swab	E gene: RT-PCR for SARSCoV-2 was performed as described by Pabbaraju et al. 2021. N gene: QIAamp viral RNA min kit (Qiagen). RT-qPCR was performed using US CDC SARS-CoV-2 Research Use Only qPCR Primer and Probe Kit (Integrated DNA Technologies; 2019-nCoV RUO Kit), GoTaq 1-step RT-qPCR system (Promega), and Bio-Rad CFX96. All the RT-qPCR analyses conducted using N2 primer sets.	N2	Days from symptom's onset					1
	P13	Symptomatic	NP swab	E gene: RT-PCR for SARSCoV-2 was performed as described by Pabbaraju et al. 2021. N gene: QIAamp viral RNA min kit (Qiagen). RT-qPCR was performed using US CDC SARS-CoV-2 Research Use Only qPCR Primer and Probe Kit (Integrated DNA Technologies; 2019-nCoV RUO Kit), GoTaq 1-step RT-qPCR system (Promega), and Bio-Rad CFX96. All the RT-qPCR analyses conducted using N2 primer sets.	E	Days from symptom's onset													0
			NP swab	E gene: RT-PCR for SARSCoV-2 was performed as described by Pabbaraju et al. 2021. N gene: QIAamp viral RNA min kit (Qiagen). RT-qPCR was performed using US CDC SARS-CoV-2 Research Use Only qPCR Primer and Probe Kit (Integrated DNA Technologies; 2019-nCoV RUO Kit), GoTaq 1-step RT-qPCR system (Promega), and Bio-Rad CFX96. All the RT-qPCR analyses conducted using N2 primer sets.	RdRP	Days from symptom's onset													0
			NP swab	E gene: RT-PCR for SARSCoV-2 was performed as described by Pabbaraju et al. 2021. N gene: QIAamp viral RNA min kit (Qiagen). RT-qPCR was performed using US CDC SARS-CoV-2 Research Use Only qPCR Primer and Probe Kit (Integrated DNA Technologies; 2019-nCoV RUO Kit), GoTaq 1-step RT-qPCR system (Promega), and Bio-Rad CFX96. All the RT-qPCR analyses conducted using N2 primer sets.	N2	Days from symptom's onset													0
	P21	Symptomatic	NP swab	E gene: RT-PCR for SARSCoV-2 was performed as described by Pabbaraju et al. 2021. N gene: QIAamp viral RNA min kit (Qiagen). RT-qPCR was performed using US CDC SARS-CoV-2 Research Use Only qPCR Primer and Probe Kit (Integrated DNA Technologies; 2019-nCoV RUO Kit), GoTaq 1-step RT-qPCR system (Promega), and Bio-Rad CFX96. All the RT-qPCR analyses conducted using N2 primer sets.	E	Days from symptom's onset				1
			NP swab	E gene: RT-PCR for SARSCoV-2 was performed as described by Pabbaraju et al. 2021. N gene: QIAamp viral RNA min kit (Qiagen). RT-qPCR was performed using US CDC SARS-CoV-2 Research Use Only qPCR Primer and Probe Kit (Integrated DNA Technologies; 2019-nCoV RUO Kit), GoTaq 1-step RT-qPCR system (Promega), and Bio-Rad CFX96. All the RT-qPCR analyses conducted using N2 primer sets.	RdRP	Days from symptom's onset				1
			NP swab	E gene: RT-PCR for SARSCoV-2 was performed as described by Pabbaraju et al. 2021. N gene: QIAamp viral RNA min kit (Qiagen). RT-qPCR was performed using US CDC SARS-CoV-2 Research Use Only qPCR Primer and Probe Kit (Integrated DNA Technologies; 2019-nCoV RUO Kit), GoTaq 1-step RT-qPCR system (Promega), and Bio-Rad CFX96. All the RT-qPCR analyses conducted using N2 primer sets.	N2	Days from symptom's onset				1
	P22	Symptomatic	NP swab	E gene: RT-PCR for SARSCoV-2 was performed as described by Pabbaraju et al. 2021. N gene: QIAamp viral RNA min kit (Qiagen). RT-qPCR was performed using US CDC SARS-CoV-2 Research Use Only qPCR Primer and Probe Kit (Integrated DNA Technologies; 2019-nCoV RUO Kit), GoTaq 1-step RT-qPCR system (Promega), and Bio-Rad CFX96. All the RT-qPCR analyses conducted using N2 primer sets.	E	Days from symptom's onset			1
			NP swab	E gene: RT-PCR for SARSCoV-2 was performed as described by Pabbaraju et al. 2021. N gene: QIAamp viral RNA min kit (Qiagen). RT-qPCR was performed using US CDC SARS-CoV-2 Research Use Only qPCR Primer and Probe Kit (Integrated DNA Technologies; 2019-nCoV RUO Kit), GoTaq 1-step RT-qPCR system (Promega), and Bio-Rad CFX96. All the RT-qPCR analyses conducted using N2 primer sets.	RdRP	Days from symptom's onset			1
			NP swab	E gene: RT-PCR for SARSCoV-2 was performed as described by Pabbaraju et al. 2021. N gene: QIAamp viral RNA min kit (Qiagen). RT-qPCR was performed using US CDC SARS-CoV-2 Research Use Only qPCR Primer and Probe Kit (Integrated DNA Technologies; 2019-nCoV RUO Kit), GoTaq 1-step RT-qPCR system (Promega), and Bio-Rad CFX96. All the RT-qPCR analyses conducted using N2 primer sets.	N2	Days from symptom's onset			1
	P23	Symptomatic	NP swab	E gene: RT-PCR for SARSCoV-2 was performed as described by Pabbaraju et al. 2021. N gene: QIAamp viral RNA min kit (Qiagen). RT-qPCR was performed using US CDC SARS-CoV-2 Research Use Only qPCR Primer and Probe Kit (Integrated DNA Technologies; 2019-nCoV RUO Kit), GoTaq 1-step RT-qPCR system (Promega), and Bio-Rad CFX96. All the RT-qPCR analyses conducted using N2 primer sets.	E	Days from symptom's onset				0
			NP swab	E gene: RT-PCR for SARSCoV-2 was performed as described by Pabbaraju et al. 2021. N gene: QIAamp viral RNA min kit (Qiagen). RT-qPCR was performed using US CDC SARS-CoV-2 Research Use Only qPCR Primer and Probe Kit (Integrated DNA Technologies; 2019-nCoV RUO Kit), GoTaq 1-step RT-qPCR system (Promega), and Bio-Rad CFX96. All the RT-qPCR analyses conducted using N2 primer sets.	N2	Days from symptom's onset				0
	P25	Symptomatic	NP swab	E gene: RT-PCR for SARSCoV-2 was performed as described by Pabbaraju et al. 2021. N gene: QIAamp viral RNA min kit (Qiagen). RT-qPCR was performed using US CDC SARS-CoV-2 Research Use Only qPCR Primer and Probe Kit (Integrated DNA Technologies; 2019-nCoV RUO Kit), GoTaq 1-step RT-qPCR system (Promega), and Bio-Rad CFX96. All the RT-qPCR analyses conducted using N2 primer sets.	E	Days from symptom's onset						1
			NP swab	E gene: RT-PCR for SARSCoV-2 was performed as described by Pabbaraju et al. 2021. N gene: QIAamp viral RNA min kit (Qiagen). RT-qPCR was performed using US CDC SARS-CoV-2 Research Use Only qPCR Primer and Probe Kit (Integrated DNA Technologies; 2019-nCoV RUO Kit), GoTaq 1-step RT-qPCR system (Promega), and Bio-Rad CFX96. All the RT-qPCR analyses conducted using N2 primer sets.	N2	Days from symptom's onset						1
	P24	Symptomatic	NP swab	E gene: RT-PCR for SARSCoV-2 was performed as described by Pabbaraju et al. 2021. N gene: QIAamp viral RNA min kit (Qiagen). RT-qPCR was performed using US CDC SARS-CoV-2 Research Use Only qPCR Primer and Probe Kit (Integrated DNA Technologies; 2019-nCoV RUO Kit), GoTaq 1-step RT-qPCR system (Promega), and Bio-Rad CFX96. All the RT-qPCR analyses conducted using N2 primer sets.	E	Days from symptom's onset					0
			NP swab	E gene: RT-PCR for SARSCoV-2 was performed as described by Pabbaraju et al. 2021. N gene: QIAamp viral RNA min kit (Qiagen). RT-qPCR was performed using US CDC SARS-CoV-2 Research Use Only qPCR Primer and Probe Kit (Integrated DNA Technologies; 2019-nCoV RUO Kit), GoTaq 1-step RT-qPCR system (Promega), and Bio-Rad CFX96. All the RT-qPCR analyses conducted using N2 primer sets.	N2	Days from symptom's onset					0
	P27	Symptomatic	NP swab	E gene: RT-PCR for SARSCoV-2 was performed as described by Pabbaraju et al. 2021. N gene: QIAamp viral RNA min kit (Qiagen). RT-qPCR was performed using US CDC SARS-CoV-2 Research Use Only qPCR Primer and Probe Kit (Integrated DNA Technologies; 2019-nCoV RUO Kit), GoTaq 1-step RT-qPCR system (Promega), and Bio-Rad CFX96. All the RT-qPCR analyses conducted using N2 primer sets.	E	Days from symptom's onset								0
			NP swab	E gene: RT-PCR for SARSCoV-2 was performed as described by Pabbaraju et al. 2021. N gene: QIAamp viral RNA min kit (Qiagen). RT-qPCR was performed using US CDC SARS-CoV-2 Research Use Only qPCR Primer and Probe Kit (Integrated DNA Technologies; 2019-nCoV RUO Kit), GoTaq 1-step RT-qPCR system (Promega), and Bio-Rad CFX96. All the RT-qPCR analyses conducted using N2 primer sets.	N2	Days from symptom's onset								0
	P26	Pre-symptomatic (symptomatic starting D3)	NP swab	E gene: RT-PCR for SARSCoV-2 was performed as described by Pabbaraju et al. 2021. N gene: QIAamp viral RNA min kit (Qiagen). RT-qPCR was performed using US CDC SARS-CoV-2 Research Use Only qPCR Primer and Probe Kit (Integrated DNA Technologies; 2019-nCoV RUO Kit), GoTaq 1-step RT-qPCR system (Promega), and Bio-Rad CFX96. All the RT-qPCR analyses conducted using N2 primer sets.	E	Days from first positive RT-PCR						0
			NP swab	E gene: RT-PCR for SARSCoV-2 was performed as described by Pabbaraju et al. 2021. N gene: QIAamp viral RNA min kit (Qiagen). RT-qPCR was performed using US CDC SARS-CoV-2 Research Use Only qPCR Primer and Probe Kit (Integrated DNA Technologies; 2019-nCoV RUO Kit), GoTaq 1-step RT-qPCR system (Promega), and Bio-Rad CFX96. All the RT-qPCR analyses conducted using N2 primer sets.	N2	Days from first positive RT-PCR						0
	P32	Symptomatic	NP swab	E gene: RT-PCR for SARSCoV-2 was performed as described by Pabbaraju et al. 2021. N gene: QIAamp viral RNA min kit (Qiagen). RT-qPCR was performed using US CDC SARS-CoV-2 Research Use Only qPCR Primer and Probe Kit (Integrated DNA Technologies; 2019-nCoV RUO Kit), GoTaq 1-step RT-qPCR system (Promega), and Bio-Rad CFX96. All the RT-qPCR analyses conducted using N2 primer sets.	E	Days from symptom's onset								1
			NP swab	E gene: RT-PCR for SARSCoV-2 was performed as described by Pabbaraju et al. 2021. N gene: QIAamp viral RNA min kit (Qiagen). RT-qPCR was performed using US CDC SARS-CoV-2 Research Use Only qPCR Primer and Probe Kit (Integrated DNA Technologies; 2019-nCoV RUO Kit), GoTaq 1-step RT-qPCR system (Promega), and Bio-Rad CFX96. All the RT-qPCR analyses conducted using N2 primer sets.	N2	Days from symptom's onset								1
	P33	Symptomatic	NP swab	E gene: RT-PCR for SARSCoV-2 was performed as described by Pabbaraju et al. 2021. N gene: QIAamp viral RNA min kit (Qiagen). RT-qPCR was performed using US CDC SARS-CoV-2 Research Use Only qPCR Primer and Probe Kit (Integrated DNA Technologies; 2019-nCoV RUO Kit), GoTaq 1-step RT-qPCR system (Promega), and Bio-Rad CFX96. All the RT-qPCR analyses conducted using N2 primer sets.	E	Days from symptom's onset								1
			NP swab	E gene: RT-PCR for SARSCoV-2 was performed as described by Pabbaraju et al. 2021. N gene: QIAamp viral RNA min kit (Qiagen). RT-qPCR was performed using US CDC SARS-CoV-2 Research Use Only qPCR Primer and Probe Kit (Integrated DNA Technologies; 2019-nCoV RUO Kit), GoTaq 1-step RT-qPCR system (Promega), and Bio-Rad CFX96. All the RT-qPCR analyses conducted using N2 primer sets.	N2	Days from symptom's onset								1
	P37	Symptomatic	NP swab	E gene: RT-PCR for SARSCoV-2 was performed as described by Pabbaraju et al. 2021. N gene: QIAamp viral RNA min kit (Qiagen). RT-qPCR was performed using US CDC SARS-CoV-2 Research Use Only qPCR Primer and Probe Kit (Integrated DNA Technologies; 2019-nCoV RUO Kit), GoTaq 1-step RT-qPCR system (Promega), and Bio-Rad CFX96. All the RT-qPCR analyses conducted using N2 primer sets.	E	Days from symptom's onset					1
			NP swab	E gene: RT-PCR for SARSCoV-2 was performed as described by Pabbaraju et al. 2021. N gene: QIAamp viral RNA min kit (Qiagen). RT-qPCR was performed using US CDC SARS-CoV-2 Research Use Only qPCR Primer and Probe Kit (Integrated DNA Technologies; 2019-nCoV RUO Kit), GoTaq 1-step RT-qPCR system (Promega), and Bio-Rad CFX96. All the RT-qPCR analyses conducted using N2 primer sets.	N2	Days from symptom's onset					1
	P41	Symptomatic	NP swab	E gene: RT-PCR for SARSCoV-2 was performed as described by Pabbaraju et al. 2021. N gene: QIAamp viral RNA min kit (Qiagen). RT-qPCR was performed using US CDC SARS-CoV-2 Research Use Only qPCR Primer and Probe Kit (Integrated DNA Technologies; 2019-nCoV RUO Kit), GoTaq 1-step RT-qPCR system (Promega), and Bio-Rad CFX96. All the RT-qPCR analyses conducted using N2 primer sets.	E	Days from symptom's onset							1
			NP swab	E gene: RT-PCR for SARSCoV-2 was performed as described by Pabbaraju et al. 2021. N gene: QIAamp viral RNA min kit (Qiagen). RT-qPCR was performed using US CDC SARS-CoV-2 Research Use Only qPCR Primer and Probe Kit (Integrated DNA Technologies; 2019-nCoV RUO Kit), GoTaq 1-step RT-qPCR system (Promega), and Bio-Rad CFX96. All the RT-qPCR analyses conducted using N2 primer sets.	N2	Days from symptom's onset							1
	P44	Symptomatic	NP swab	E gene: RT-PCR for SARSCoV-2 was performed as described by Pabbaraju et al. 2021. N gene: QIAamp viral RNA min kit (Qiagen). RT-qPCR was performed using US CDC SARS-CoV-2 Research Use Only qPCR Primer and Probe Kit (Integrated DNA Technologies; 2019-nCoV RUO Kit), GoTaq 1-step RT-qPCR system (Promega), and Bio-Rad CFX96. All the RT-qPCR analyses conducted using N2 primer sets.	E	Days from symptom's onset										0
			NP swab	E gene: RT-PCR for SARSCoV-2 was performed as described by Pabbaraju et al. 2021. N gene: QIAamp viral RNA min kit (Qiagen). RT-qPCR was performed using US CDC SARS-CoV-2 Research Use Only qPCR Primer and Probe Kit (Integrated DNA Technologies; 2019-nCoV RUO Kit), GoTaq 1-step RT-qPCR system (Promega), and Bio-Rad CFX96. All the RT-qPCR analyses conducted using N2 primer sets.	N2	Days from symptom's onset										0
	P45	Symptomatic	NP swab	E gene: RT-PCR for SARSCoV-2 was performed as described by Pabbaraju et al. 2021. N gene: QIAamp viral RNA min kit (Qiagen). RT-qPCR was performed using US CDC SARS-CoV-2 Research Use Only qPCR Primer and Probe Kit (Integrated DNA Technologies; 2019-nCoV RUO Kit), GoTaq 1-step RT-qPCR system (Promega), and Bio-Rad CFX96. All the RT-qPCR analyses conducted using N2 primer sets.	E	Days from symptom's onset					1
			NP swab	E gene: RT-PCR for SARSCoV-2 was performed as described by Pabbaraju et al. 2021. N gene: QIAamp viral RNA min kit (Qiagen). RT-qPCR was performed using US CDC SARS-CoV-2 Research Use Only qPCR Primer and Probe Kit (Integrated DNA Technologies; 2019-nCoV RUO Kit), GoTaq 1-step RT-qPCR system (Promega), and Bio-Rad CFX96. All the RT-qPCR analyses conducted using N2 primer sets.	N2	Days from symptom's onset					1
	P46	Symptomatic	NP swab	E gene: RT-PCR for SARSCoV-2 was performed as described by Pabbaraju et al. 2021. N gene: QIAamp viral RNA min kit (Qiagen). RT-qPCR was performed using US CDC SARS-CoV-2 Research Use Only qPCR Primer and Probe Kit (Integrated DNA Technologies; 2019-nCoV RUO Kit), GoTaq 1-step RT-qPCR system (Promega), and Bio-Rad CFX96. All the RT-qPCR analyses conducted using N2 primer sets.	E	Days from symptom's onset																	0
			NP swab	E gene: RT-PCR for SARSCoV-2 was performed as described by Pabbaraju et al. 2021. N gene: QIAamp viral RNA min kit (Qiagen). RT-qPCR was performed using US CDC SARS-CoV-2 Research Use Only qPCR Primer and Probe Kit (Integrated DNA Technologies; 2019-nCoV RUO Kit), GoTaq 1-step RT-qPCR system (Promega), and Bio-Rad CFX96. All the RT-qPCR analyses conducted using N2 primer sets.	N2	Days from symptom's onset																	0
	P52	Symptomatic	NP swab	E gene: RT-PCR for SARSCoV-2 was performed as described by Pabbaraju et al. 2021. N gene: QIAamp viral RNA min kit (Qiagen). RT-qPCR was performed using US CDC SARS-CoV-2 Research Use Only qPCR Primer and Probe Kit (Integrated DNA Technologies; 2019-nCoV RUO Kit), GoTaq 1-step RT-qPCR system (Promega), and Bio-Rad CFX96. All the RT-qPCR analyses conducted using N2 primer sets.	E	Days from symptom's onset								0
			NP swab	E gene: RT-PCR for SARSCoV-2 was performed as described by Pabbaraju et al. 2021. N gene: QIAamp viral RNA min kit (Qiagen). RT-qPCR was performed using US CDC SARS-CoV-2 Research Use Only qPCR Primer and Probe Kit (Integrated DNA Technologies; 2019-nCoV RUO Kit), GoTaq 1-step RT-qPCR system (Promega), and Bio-Rad CFX96. All the RT-qPCR analyses conducted using N2 primer sets.	N2	Days from symptom's onset								0
	P60	Symptomatic	NP swab	E gene: RT-PCR for SARSCoV-2 was performed as described by Pabbaraju et al. 2021. N gene: QIAamp viral RNA min kit (Qiagen). RT-qPCR was performed using US CDC SARS-CoV-2 Research Use Only qPCR Primer and Probe Kit (Integrated DNA Technologies; 2019-nCoV RUO Kit), GoTaq 1-step RT-qPCR system (Promega), and Bio-Rad CFX96. All the RT-qPCR analyses conducted using N2 primer sets.	E	Days from symptom's onset										0
			NP swab	E gene: RT-PCR for SARSCoV-2 was performed as described by Pabbaraju et al. 2021. N gene: QIAamp viral RNA min kit (Qiagen). RT-qPCR was performed using US CDC SARS-CoV-2 Research Use Only qPCR Primer and Probe Kit (Integrated DNA Technologies; 2019-nCoV RUO Kit), GoTaq 1-step RT-qPCR system (Promega), and Bio-Rad CFX96. All the RT-qPCR analyses conducted using N2 primer sets.	N2	Days from symptom's onset										0
	P71	Symptomatic	NP swab	E gene: RT-PCR for SARSCoV-2 was performed as described by Pabbaraju et al. 2021. N gene: QIAamp viral RNA min kit (Qiagen). RT-qPCR was performed using US CDC SARS-CoV-2 Research Use Only qPCR Primer and Probe Kit (Integrated DNA Technologies; 2019-nCoV RUO Kit), GoTaq 1-step RT-qPCR system (Promega), and Bio-Rad CFX96. All the RT-qPCR analyses conducted using N2 primer sets.	E	Days from symptom's onset																				1							0				0
			NP swab	E gene: RT-PCR for SARSCoV-2 was performed as described by Pabbaraju et al. 2021. N gene: QIAamp viral RNA min kit (Qiagen). RT-qPCR was performed using US CDC SARS-CoV-2 Research Use Only qPCR Primer and Probe Kit (Integrated DNA Technologies; 2019-nCoV RUO Kit), GoTaq 1-step RT-qPCR system (Promega), and Bio-Rad CFX96. All the RT-qPCR analyses conducted using N2 primer sets.	N2	Days from symptom's onset																				1											0
			Saliva	E gene: RT-PCR for SARSCoV-2 was performed as described by Pabbaraju et al. 2021. N gene: QIAamp viral RNA min kit (Qiagen). RT-qPCR was performed using US CDC SARS-CoV-2 Research Use Only qPCR Primer and Probe Kit (Integrated DNA Technologies; 2019-nCoV RUO Kit), GoTaq 1-step RT-qPCR system (Promega), and Bio-Rad CFX96. All the RT-qPCR analyses conducted using N2 primer sets.	E	Days from symptom's onset																				1							0				0
			Saliva	E gene: RT-PCR for SARSCoV-2 was performed as described by Pabbaraju et al. 2021. N gene: QIAamp viral RNA min kit (Qiagen). RT-qPCR was performed using US CDC SARS-CoV-2 Research Use Only qPCR Primer and Probe Kit (Integrated DNA Technologies; 2019-nCoV RUO Kit), GoTaq 1-step RT-qPCR system (Promega), and Bio-Rad CFX96. All the RT-qPCR analyses conducted using N2 primer sets.	N2	Days from symptom's onset																				1											0
Lu 2020	Case 6		NP swab	DAAN GENE, Guangzhou, China	N	Days from symptom’s onset																	0
			NP swab	DAAN GENE, Guangzhou, China	ORF1ab	Days from symptom’s onset																	0
			NP swab	BioGerm, Shanghai, China	N	Days from symptom’s onset																	0
			NP swab	BioGerm, Shanghai, China	ORF1ab	Days from symptom’s onset																	0
	Case 11		NP swab	Liferiver, Shanghai, China.	RdRp	Days from symptom’s onset																																0
			NP swab	Liferiver, Shanghai, China.	N	Days from symptom’s onset																																0
			NP swab	Liferiver, Shanghai, China.	E	Days from symptom’s onset																																0
	Case 12		NP swab	Liferiver, Shanghai, China.	RdRp	Days from symptom’s onset																		0
			NP swab	Liferiver, Shanghai, China.	N	Days from symptom’s onset																		0
	Case 15		NP swab	DAAN GENE, Guangzhou, China	N	Days from symptom’s onset																								0
			NP swab	DAAN GENE, Guangzhou, China	ORF1ab	Days from symptom’s onset																								0
	Case 21		NP swab	DAAN GENE, Guangzhou, China	N	Days from symptom’s onset																											0
			NP swab	DAAN GENE, Guangzhou, China	ORF1ab	Days from symptom’s onset																											0
	Case 36		NP swab	DAAN GENE, Guangzhou, China	N	Days from symptom’s onset																										0
			NP swab	DAAN GENE, Guangzhou, China	ORF1ab	Days from symptom’s onset																										0
			NP swab	Liferiver, Shanghai, China.	RdRp	Days from symptom’s onset																										0
			NP swab	Liferiver, Shanghai, China.	N	Days from symptom’s onset																										0
			NP swab	Liferiver, Shanghai, China.	E	Days from symptom’s onset																										0
	Case 37		NP swab	DAAN GENE, Guangzhou, China	N	Days from symptom’s onset																																	0
			NP swab	DAAN GENE, Guangzhou, China	ORF1ab	Days from symptom’s onset																																	0
			NP swab	Liferiver, Shanghai, China.	RdRp	Days from symptom’s onset																																	0
			NP swab	Liferiver, Shanghai, China.	N	Days from symptom’s onset																																	0
			NP swab	Liferiver, Shanghai, China.	E	Days from symptom’s onset																																	0
	Case 38		NP swab	Liferiver, Shanghai, China.	RdRp	Days from symptom’s onset																												0
			NP swab	Liferiver, Shanghai, China.	N	Days from symptom’s onset																												0
			NP swab	Liferiver, Shanghai, China.	E	Days from symptom’s onset																												0
	Case 46		NP swab	Liferiver, Shanghai, China.	RdRp	Days from symptom’s onset																											0
			NP swab	Liferiver, Shanghai, China.	N	Days from symptom’s onset																											0
			NP swab	Liferiver, Shanghai, China.	E	Days from symptom’s onset																											0
	Case 47		Throat swab	Liferiver, Shanghai, China.	RdRp	Days from symptom’s onset															0
			Throat swab	Liferiver, Shanghai, China.	N	Days from symptom’s onset															0
			Throat swab	Liferiver, Shanghai, China.	E	Days from symptom’s onset															0
	Case 48		Throat swab	DAAN GENE, Guangzhou, China	N	Days from symptom’s onset																							0
			Throat swab	DAAN GENE, Guangzhou, China	ORF1ab	Days from symptom’s onset																							0
	Case 56		NP swab	Liferiver, Shanghai, China.	RdRp	Days from symptom’s onset																												0
			NP swab	Liferiver, Shanghai, China.	N	Days from symptom’s onset																												0
			NP swab	Liferiver, Shanghai, China.	E	Days from symptom’s onset																												0
	Case 57		NP swab	DAAN GENE, Guangzhou, China	N	Days from symptom’s onset																																0
			NP swab	DAAN GENE, Guangzhou, China	ORF1ab	Days from symptom’s onset																																0
	Case 58		NP swab	DAAN GENE, Guangzhou, China	N	Days from symptom’s onset																											0
			NP swab	DAAN GENE, Guangzhou, China	ORF1ab	Days from symptom’s onset																											0
			NP swab	Liferiver, Shanghai, China.	RdRp	Days from symptom’s onset																											0
			NP swab	Liferiver, Shanghai, China.	N	Days from symptom’s onset																											0
			NP swab	Liferiver, Shanghai, China.	E	Days from symptom’s onset																											0
	Case 61		NP swab	Liferiver, Shanghai, China.	RdRp	Days from symptom’s onset																																				0
			NP swab	Liferiver, Shanghai, China.	N	Days from symptom’s onset																																				0
			NP swab	Liferiver, Shanghai, China.	E	Days from symptom’s onset																																				0
	Case 68		NP swab	Liferiver, Shanghai, China.	RdRp	Days from symptom’s onset																												0
			NP swab	Liferiver, Shanghai, China.	N	Days from symptom’s onset																												0
			NP swab	Liferiver, Shanghai, China.	E	Days from symptom’s onset																												0
Mancon 2022	Case 1	Symptomatic	NP swab	Allplex™ 2019-nCoV Assay	E, N and RdRp	Days from symptom’s onset			1							1
Mendes-Correa 2021	Case 1	Symptomatic	NP swab	Commercial RealStar® SARS-CoV-2 RT-PCR Kit 1.0, develop by Altona Diagnostics. DNA amplification employed the Roche LightCycler® 96 System.	E	Days from symptom’s onset							1
		Symptomatic	NP swab	Commercial RealStar® SARS-CoV-2 RT-PCR Kit 1.0, develop by Altona Diagnostics. DNA amplification employed the Roche LightCycler® 96 System.	S	Days from symptom’s onset							1
		Symptomatic	Saliva	Commercial RealStar® SARS-CoV-2 RT-PCR Kit 1.0, develop by Altona Diagnostics. DNA amplification employed the Roche LightCycler® 96 System.	E	Days from symptom’s onset
		Symptomatic	Saliva	Commercial RealStar® SARS-CoV-2 RT-PCR Kit 1.0, develop by Altona Diagnostics. DNA amplification employed the Roche LightCycler® 96 System.	S	Days from symptom’s onset
Mileto 2021	Patient 1	Symptomatic D0-D23	NP swab	Automated ELITe InGenius1 system with the GeneFinderTM COVID-19 Plus RealAmp Kit assay (ELITechGroup, France)	RdRP	Days from symptom’s onset												1										1					1			1			1			1				0
		Symptomatic D0-D23	NP swab	Automated ELITe InGenius1 system with the GeneFinderTM COVID-19 Plus RealAmp Kit assay (ELITechGroup, France)	N	Days from symptom’s onset												1										1					1			1			1			1				0
		Symptomatic D0-D23	NP swab	Automated ELITe InGenius1 system with the GeneFinderTM COVID-19 Plus RealAmp Kit assay (ELITechGroup, France)	E	Days from symptom’s onset												1										1					1			1			1			1				0
Monrad 2021	Case 1	Asymptomatic D0-D11, D101-D333. Symptomatic D12-D101.	Pharingeal swab		N1	Days from first positive RT-PCR
Murata 2021	Case 1	Asymptomatic	NP swab	N/R	N/R	Days from first RT-PCR positive									0			0		0
	Case 2	Asymptomatic	NP swab	N/R	N/R	Days from first RT-PCR positive								0		0		0
	Case 3	Asymptomatic	NP swab	N/R	N/R	Days from first RT-PCR positive								0		0		0		0
	Case 4	Asymptomatic	NP swab	N/R	N/R	Days from first RT-PCR positive								0			0		0
	Case 5	Asymptomatic	NP swab	N/R	N/R	Days from first RT-PCR positive								0			0		0		0		0
	Case 6	Asymptomatic	NP swab	N/R	N/R	Days from first RT-PCR positive								0		0		0
	Carrier_3	Asymptomatic	NP swab	N/R	N/R	Days from first RT-PCR positive								1		0		0		0		0
	Case 8	Asymptomatic	NP swab	N/R	N/R	Days from first RT-PCR positive								0		0		0
	Case 9	Asymptomatic	NP swab	N/R	N/R	Days from first RT-PCR positive								0		0		0		0		0		0
	Carrier_4	Asymptomatic	NP swab	N/R	N/R	Days from first RT-PCR positive								1			0		0		0		0		0		0
	Carrier_5	Asymptomatic	NP swab	N/R	N/R	Days from first RT-PCR positive								1		0		0		0		0		0		0		0
	Case 12	Asymptomatic	NP swab	N/R	N/R	Days from first RT-PCR positive								0		0		0		0		0
	Case 13	Asymptomatic	NP swab	N/R	N/R	Days from first RT-PCR positive							0		0			0
	Case 14	Asymptomatic	NP swab	N/R	N/R	Days from first RT-PCR positive							0		0		0
	Case 15	Asymptomatic	NP swab	N/R	N/R	Days from first RT-PCR positive							0		0		0		0
	Carrier_2	Asymptomatic	NP swab	N/R	N/R	Days from first RT-PCR positive							0			0		0
	Carrier_1	Asymptomatic	NP swab	N/R	N/R	Days from first RT-PCR positive							1			0		0		0		1		0		0
	Case 18	Asymptomatic	NP swab	N/R	N/R	Days from first RT-PCR positive						0		0		0		0
	Case 19	Asymptomatic	NP swab	N/R	N/R	Days from first RT-PCR positive						0		0		0
	Case 20	Asymptomatic	NP swab	N/R	N/R	Days from first RT-PCR positive								0		0		0		0		0		0		0
	Carrier_6	Asymptomatic	NP swab	N/R	N/R	Days from first RT-PCR positive							1		0		0		0		0		0
	Case 22	Asymptomatic	NP swab	N/R	N/R	Days from first RT-PCR positive							0		0		0		0		0		0
	Case 23	Asymptomatic	NP swab	N/R	N/R	Days from first RT-PCR positive							0		0		0
	Case 24	Asymptomatic	NP swab	N/R	N/R	Days from first RT-PCR positive							0		0		0
	Carrier_7	Asymptomatic	NP swab	N/R	N/R	Days from first RT-PCR positive							1		0		0		0		0		0
	Case 26	Asymptomatic	NP swab	N/R	N/R	Days from first RT-PCR positive						0		0		0		0
	Case 27	Asymptomatic	NP swab	N/R	N/R	Days from first RT-PCR positive							0		0		0
	Case 28	Asymptomatic	NP swab	N/R	N/R	Days from first RT-PCR positive							0		0		0
	Case 29	Asymptomatic	NP swab	N/R	N/R	Days from first RT-PCR positive						0		0		0
	Case 30	Asymptomatic	NP swab	N/R	N/R	Days from first RT-PCR positive						0		0		0
	Case 31	Asymptomatic	NP swab	N/R	N/R	Days from first RT-PCR positive						0		0		0
	Case 32	Asymptomatic	NP swab	N/R	N/R	Days from first RT-PCR positive							0		0		0
	Case 33	Asymptomatic	NP swab	N/R	N/R	Days from first RT-PCR positive								0		0		0		0		0
	Case 34	Asymptomatic	NP swab	N/R	N/R	Days from first RT-PCR positive						0		0		0		0
	Case 35	Asymptomatic	NP swab	N/R	N/R	Days from first RT-PCR positive						0		0		0
	Carrier_8	Asymptomatic	NP swab	N/R	N/R	Days from first RT-PCR positive						1		1		0		0		0
	Case 37	Asymptomatic	NP swab	N/R	N/R	Days from first RT-PCR positive							0		0		0		0		0
	Case 38	Asymptomatic	NP swab	N/R	N/R	Days from first RT-PCR positive							0		0		0		0
	Case 39	Asymptomatic	NP swab	N/R	N/R	Days from first RT-PCR positive							0		0		0		0		0
Niyonkuru 2021	Patient 1	Symptoms starting D6	OP swab	TaqMan Fast Virus 1-Step Master Mix (Thermo Fisher)	E gene	Days from first RT-PCR positive																1	1		0			1		1		0			0		0		0			0		0			0		0
	Patient 2	Asymptomatic	OP swab	TaqMan Fast Virus 1-Step Master Mix (Thermo Fisher)	E gene	Days from first RT-PCR positive										1			1		0		0		0			0
Nissen 2021	Case 1	Pre-symptomatic. Symptoms D3-D12	NP swab and OP (pooled)	CFX96 (Biorad, Solna, Sweden) using iTaq Universal Probes Supermix (Biorad, Solna, Sweden)	E gene	Days from first RT-PCR positive	1		1
		Pre-symptomatic. Symptoms D3-D12	NP swab and OP (pooled)	CFX96 (Biorad, Solna, Sweden) using iTaq Universal Probes Supermix (Biorad, Solna, Sweden)	N gene	Days from first RT-PCR positive	1		1
		Pre-symptomatic. Symptoms D3-D12	OP	CFX96 (Biorad, Solna, Sweden) using iTaq Universal Probes Supermix (Biorad, Solna, Sweden)	E gene	Days from first RT-PCR positive
		Pre-symptomatic. Symptoms D3-D12	OP	CFX96 (Biorad, Solna, Sweden) using iTaq Universal Probes Supermix (Biorad, Solna, Sweden)	N gene	Days from first RT-PCR positive
		Pre-symptomatic. Symptoms D3-D12	Saliva	CFX96 (Biorad, Solna, Sweden) using iTaq Universal Probes Supermix (Biorad, Solna, Sweden)	N/R	Days from first RT-PCR positive
Nomura 2022	P3	Symptomatic	NP swab	One Step PrimeScript™ III RT-qPCR ™ mix (Takara Bio Inc., Japan)	N gene	Days from symptom’s onset													1												0
	P7	Symptomatic	NP swab	One Step PrimeScript™ III RT-qPCR ™ mix (Takara Bio Inc., Japan)	N gene	Days from symptom’s onset										1							0
	P11	Symptomatic	NP swab	One Step PrimeScript™ III RT-qPCR ™ mix (Takara Bio Inc., Japan)	N gene	Days from symptom’s onset										1				0
	P12	Symptomatic	NP swab	One Step PrimeScript™ III RT-qPCR ™ mix (Takara Bio Inc., Japan)	N gene	Days from symptom’s onset											1			0
	P14	Symptomatic	NP swab	One Step PrimeScript™ III RT-qPCR ™ mix (Takara Bio Inc., Japan)	N gene	Days from symptom’s onset									1							0
	P22	Symptomatic	NP swab	One Step PrimeScript™ III RT-qPCR ™ mix (Takara Bio Inc., Japan)	N gene	Days from symptom’s onset					1							0
Pedro 2021	Case 1	Symptomatic (D0-D19, D74-76)	NP swab and OP (pooled)	LightCycler® Multiplex RNA Virus Master (Roche Life Science, Penzberg, Germany) at a LightCycler® 480 Instrument II (Roche Life Science, Penzberg, Germany),	E gene	Days from symptom’s onset
Pérez-Lago 2021	Case A	Symptomatic	NP swab	TaqPath COVID-19 CE-IVD RT-PCR (Thermo Fisher Scientific,Waltham, MA, USA)		Days from first RT-PCR positive
	Case B	Symptomatic starting D-2	NP swab	TaqPath COVID-19 CE-IVD RT-PCR (Thermo Fisher Scientific,Waltham, MA, USA)		Days from first RT-PCR positive																									1											1
	Case C	Symtomatic	NP swab	TaqPath COVID-19 CE-IVD RT-PCR (Thermo Fisher Scientific,Waltham, MA, USA)		Days from first RT-PCR positive	0																					0
Pickering 2021	Patient 1	Asymptomatic	Combined naso-oropharyngeal swabs	AusDiagnostics multiplexed-tandem PCR assay including SARS-CoV-2 (Chesham, UK)	N gene	Days from first RT-PCR positive				1		0		0	1					0
	Patient 2	Asymptomatic	Combined naso-oropharyngeal swabs	AusDiagnostics multiplexed-tandem PCR assay including SARS-CoV-2 (Chesham, UK)	N gene	Days from first RT-PCR positive		0		0		0
	Patient 3	Symptomatic	Combined naso-oropharyngeal swabs	AusDiagnostics multiplexed-tandem PCR assay including SARS-CoV-2 (Chesham, UK)	N gene	Days from symptom’s onset				1		0			0				0							0
	Patient 4	Pre-symptomatic (symptom's onset D2)	Combined naso-oropharyngeal swabs	AusDiagnostics multiplexed-tandem PCR assay including SARS-CoV-2 (Chesham, UK)	N gene	Days from first RT-PCR positive	0		1								0							0
	Patient 5	Pre-symptomatic (symptom's onset D2)	Combined naso-oropharyngeal swabs	AusDiagnostics multiplexed-tandem PCR assay including SARS-CoV-2 (Chesham, UK)	N gene	Days from first RT-PCR positive			1								0
Rajakumar 2021	Case 1	Symptomatic	NP swab		E gene	Days from symptom's onset					1								1							1								1							0
		Symptomatic	NP swab		N gene	Days from symptom's onset					1								1							1								1							0
		Symptomatic	Saliva		E gene	Days from symptom's onset					1								1							1								0							0
		Symptomatic	Saliva		N gene	Days from symptom's onset					1								1							1								0							0
	Case 2	Pre-symptomatic. Symptoms strarting D7	NP swab		E gene	Days from first RT-PCR positive																1							0				0
		Pre-symptomatic. Symptoms strarting D7	NP swab		N gene	Days from first RT-PCR positive																1							0				0
		Pre-symptomatic. Symptoms strarting D7	Saliva		E gene																	1							0				0
		Pre-symptomatic. Symptoms strarting D7	Saliva		N gene																	1							0				0
Sepulcri 2021	Patient 1	Symptomatic (starting D0, 4 clinically symptomatic relapses)	NP swab	Allplex 2019 nCOV Seegene–Three Target assay	E gene	Days from first RT-PCR positive																																			1
		Symptomatic (starting D0, 4 clinically symptomatic relapses)	NP swab	Allplex 2019 nCOV Seegene–Three Target assay	RdRp gene	Days from first RT-PCR positive																																			1
		Symptomatic (starting D0, 4 clinically symptomatic relapses)	NP swab	Allplex 2019 nCOV Seegene–Three Target assay	N gene	Days from first RT-PCR positive																																			1
Siedner 2022	P1		NP swab	SARS-CoV-2 RNA virus was quantified using RT-qPCR with the US CDC 2019-nCoV_N1 primer and probe set (IDT)	N gene	Days from first RT-PCR positive		0		0		0			1		0
	P2		NP swab	SARS-CoV-2 RNA virus was quantified using RT-qPCR with the US CDC 2019-nCoV_N1 primer and probe set (IDT)	N gene	Days from first RT-PCR positive				1	1			0		0		0				0
	P3		NP swab	SARS-CoV-2 RNA virus was quantified using RT-qPCR with the US CDC 2019-nCoV_N1 primer and probe set (IDT)	N gene	Days from first RT-PCR positive				1			0		0
	P4		NP swab	SARS-CoV-2 RNA virus was quantified using RT-qPCR with the US CDC 2019-nCoV_N1 primer and probe set (IDT)	N gene	Days from first RT-PCR positive					0			0
	P5		NP swab	SARS-CoV-2 RNA virus was quantified using RT-qPCR with the US CDC 2019-nCoV_N1 primer and probe set (IDT)	N gene	Days from first RT-PCR positive						0		0				0	0		0			0
	P6		NP swab	SARS-CoV-2 RNA virus was quantified using RT-qPCR with the US CDC 2019-nCoV_N1 primer and probe set (IDT)	N gene	Days from first RT-PCR positive			0			0		0		0
	P7		NP swab	SARS-CoV-2 RNA virus was quantified using RT-qPCR with the US CDC 2019-nCoV_N1 primer and probe set (IDT)	N gene	Days from first RT-PCR positive									0				0
	P8		NP swab	SARS-CoV-2 RNA virus was quantified using RT-qPCR with the US CDC 2019-nCoV_N1 primer and probe set (IDT)	N gene	Days from first RT-PCR positive			0		0
	P9		NP swab	SARS-CoV-2 RNA virus was quantified using RT-qPCR with the US CDC 2019-nCoV_N1 primer and probe set (IDT)	N gene	Days from first RT-PCR positive			0		0		0		0
	P10		NP swab	SARS-CoV-2 RNA virus was quantified using RT-qPCR with the US CDC 2019-nCoV_N1 primer and probe set (IDT)	N gene	Days from first RT-PCR positive			0	0			0		0		0
	P11		NP swab	SARS-CoV-2 RNA virus was quantified using RT-qPCR with the US CDC 2019-nCoV_N1 primer and probe set (IDT)	N gene	Days from first RT-PCR positive				0		0		0			0
	P12		NP swab	SARS-CoV-2 RNA virus was quantified using RT-qPCR with the US CDC 2019-nCoV_N1 primer and probe set (IDT)	N gene	Days from first RT-PCR positive			0		0
	P13		NP swab	SARS-CoV-2 RNA virus was quantified using RT-qPCR with the US CDC 2019-nCoV_N1 primer and probe set (IDT)	N gene	Days from first RT-PCR positive		0		0		0		0					0	0
	P14		NP swab	SARS-CoV-2 RNA virus was quantified using RT-qPCR with the US CDC 2019-nCoV_N1 primer and probe set (IDT)	N gene	Days from first RT-PCR positive								0			0	0			0		0
	P15	Mild symptoms	NP swab	SARS-CoV-2 RNA virus was quantified using RT-qPCR with the US CDC 2019-nCoV_N1 primer and probe set (IDT)	N gene	Days from first RT-PCR positive			1			1			0		0			0
	P16	Mild symptoms	NP swab	SARS-CoV-2 RNA virus was quantified using RT-qPCR with the US CDC 2019-nCoV_N1 primer and probe set (IDT)	N gene	Days from first RT-PCR positive			1		0			0		0		0
	P17	Mild symptoms	NP swab	SARS-CoV-2 RNA virus was quantified using RT-qPCR with the US CDC 2019-nCoV_N1 primer and probe set (IDT)	N gene	Days from first RT-PCR positive			1		1			0			0			0
	P18	Mild symptoms	NP swab	SARS-CoV-2 RNA virus was quantified using RT-qPCR with the US CDC 2019-nCoV_N1 primer and probe set (IDT)	N gene	Days from first RT-PCR positive			1	0				0	0		0
	P19	Mild symptoms	NP swab	SARS-CoV-2 RNA virus was quantified using RT-qPCR with the US CDC 2019-nCoV_N1 primer and probe set (IDT)	N gene	Days from first RT-PCR positive				0			0		0		0			0
	P20	Mild symptoms	NP swab	SARS-CoV-2 RNA virus was quantified using RT-qPCR with the US CDC 2019-nCoV_N1 primer and probe set (IDT)	N gene	Days from first RT-PCR positive					0		1					0
	P21	Mild symptoms	NP swab	SARS-CoV-2 RNA virus was quantified using RT-qPCR with the US CDC 2019-nCoV_N1 primer and probe set (IDT)	N gene	Days from first RT-PCR positive						0		0					0		0			0		0
	P22	Mild symptoms	NP swab	SARS-CoV-2 RNA virus was quantified using RT-qPCR with the US CDC 2019-nCoV_N1 primer and probe set (IDT)	N gene	Days from first RT-PCR positive								0		0		0			0
Singh 2021	A1	Symptomatic	NP swab	One of four commercial NAATs, three of which are RT-qPCR based: [1] CDC 2019-nCoV Real-Time RT-qPCR Diagnostic Panel on Q-cyclers [Quantabio, Beverly, MA] with easyMAG extraction [bioMerieux, Durham, NC]; [2] Abbott RealTime SARS-CoV-2 assay on the m2000; and [3] BioGX SARS-CoV-2 Reagents [Spaarks, MD] and TNA-3 Extraction Kit [GeneOhm Sciences Canada, Quebec, QC] for BD MAX™ System [Sparks, MD].…	N gene	Days from symptom’s onset	1																			0
	A2	Symptomatic	NP swab	One of four commercial NAATs, three of which are RT-qPCR based: [1] CDC 2019-nCoV Real-Time RT-qPCR Diagnostic Panel on Q-cyclers [Quantabio, Beverly, MA] with easyMAG extraction [bioMerieux, Durham, NC]; [2] Abbott RealTime SARS-CoV-2 assay on the m2000;	N gene	Days from symptom’s onset	1																	0
	A3	Symptomatic	NP swab	One of four commercial NAATs, three of which are RT-qPCR based: [1] CDC 2019-nCoV Real-Time RT-qPCR Diagnostic Panel on Q-cyclers [Quantabio, Beverly, MA] with easyMAG extraction [bioMerieux, Durham, NC]; [2] Abbott RealTime SARS-CoV-2 assay on the m2000;	N gene	Days from symptom’s onset												0																0
	A4	Symptomatic	NP swab	One of four commercial NAATs, three of which are RT-qPCR based: [1] CDC 2019-nCoV Real-Time RT-qPCR Diagnostic Panel on Q-cyclers [Quantabio, Beverly, MA] with easyMAG extraction [bioMerieux, Durham, NC]; [2] Abbott RealTime SARS-CoV-2 assay on the m2000;	N gene	Days from symptom’s onset	0																	0
	A5	Symptomatc	NP swab	One of four commercial NAATs, three of which are RT-qPCR based: [1] CDC 2019-nCoV Real-Time RT-qPCR Diagnostic Panel on Q-cyclers [Quantabio, Beverly, MA] with easyMAG extraction [bioMerieux, Durham, NC]; [2] Abbott RealTime SARS-CoV-2 assay on the m2000;	N gene	Days from symptom’s onset	0														0
	A6	Symptomatic	NP swab	One of four commercial NAATs, three of which are RT-qPCR based: [1] CDC 2019-nCoV Real-Time RT-qPCR Diagnostic Panel on Q-cyclers [Quantabio, Beverly, MA] with easyMAG extraction [bioMerieux, Durham, NC]; [2] Abbott RealTime SARS-CoV-2 assay on the m2000;	N gene	Days from symptom’s onset	1																0
	A7	Symptomatic	NP swab	One of four commercial NAATs, three of which are RT-qPCR based: [1] CDC 2019-nCoV Real-Time RT-qPCR Diagnostic Panel on Q-cyclers [Quantabio, Beverly, MA] with easyMAG extraction [bioMerieux, Durham, NC]; [2] Abbott RealTime SARS-CoV-2 assay on the m2000;	N gene	Days from symptom’s onset	1																		0
	A8	Symptomatic	NP swab	One of four commercial NAATs, three of which are RT-qPCR based: [1] CDC 2019-nCoV Real-Time RT-qPCR Diagnostic Panel on Q-cyclers [Quantabio, Beverly, MA] with easyMAG extraction [bioMerieux, Durham, NC]; [2] Abbott RealTime SARS-CoV-2 assay on the m2000;	N gene	Days from symptom’s onset																	0															0
	A9	Symptomatic	NP swab	One of four commercial NAATs, three of which are RT-qPCR based: [1] CDC 2019-nCoV Real-Time RT-qPCR Diagnostic Panel on Q-cyclers [Quantabio, Beverly, MA] with easyMAG extraction [bioMerieux, Durham, NC]; [2] Abbott RealTime SARS-CoV-2 assay on the m2000;	N gene	Days from symptom’s onset		0																			0
	A10	Symptomatic	NP swab	One of four commercial NAATs, three of which are RT-qPCR based: [1] CDC 2019-nCoV Real-Time RT-qPCR Diagnostic Panel on Q-cyclers [Quantabio, Beverly, MA] with easyMAG extraction [bioMerieux, Durham, NC]; [2] Abbott RealTime SARS-CoV-2 assay on the m2000;	N gene	Days from symptom’s onset														0															0
	A11	Symptomatic	NP swab	One of four commercial NAATs, three of which are RT-qPCR based: [1] CDC 2019-nCoV Real-Time RT-qPCR Diagnostic Panel on Q-cyclers [Quantabio, Beverly, MA] with easyMAG extraction [bioMerieux, Durham, NC]; [2] Abbott RealTime SARS-CoV-2 assay on the m2000;	N gene	Days from symptom’s onset																		0														0
	A12	Symptomatic	NP swab	One of four commercial NAATs, three of which are RT-qPCR based: [1] CDC 2019-nCoV Real-Time RT-qPCR Diagnostic Panel on Q-cyclers [Quantabio, Beverly, MA] with easyMAG extraction [bioMerieux, Durham, NC]; [2] Abbott RealTime SARS-CoV-2 assay on the m2000;	N gene	Days from symptom’s onset																			0																0
	A13	Symptomatic	NP swab	One of four commercial NAATs, three of which are RT-qPCR based: [1] CDC 2019-nCoV Real-Time RT-qPCR Diagnostic Panel on Q-cyclers [Quantabio, Beverly, MA] with easyMAG extraction [bioMerieux, Durham, NC]; [2] Abbott RealTime SARS-CoV-2 assay on the m2000;	N gene	Days from symptom’s onset																						0														0
	A14	Symptomatic	NP swab	One of four commercial NAATs, three of which are RT-qPCR based: [1] CDC 2019-nCoV Real-Time RT-qPCR Diagnostic Panel on Q-cyclers [Quantabio, Beverly, MA] with easyMAG extraction [bioMerieux, Durham, NC]; [2] Abbott RealTime SARS-CoV-2 assay on the m2000;	N gene	Days from symptom’s onset																							0
Sung 2022	Patient 1	Symptomatic	NP swab	Quidel Lira (D0, D23), Diasorin (D45, D66, D112, D121), Roche (D81)	N/R	Days from first RT-PCR positive																								1
	Patient 2	Symptomatic	NP swab	Quidel Lira (D0, D36), Diasorin (D79), Roche (D22, D29, D43, D57, D67)	N/R	Days from first RT-PCR positive																							1
	Patient 3	N/R	NP swab	GeneXpert (D0), Roche (D21)	N/R	Days from first RT-PCR positive																						0
	Patient 4	N/R	NP swab	Quidel Lira (D7, D20)	N/R	Days from first RT-PCR positive								0
	Patient 5	N/R	NP swab	Roche	N/R	Days from first RT-PCR positive																													0
	Patient 6	N/R	NP swab	GeneXpert (D12), Diasorin (D20)	N/R	Days from first RT-PCR positive													0
	Patient 7	N/R	NP swab	Quidel Lira (D0), Roche (D45), GeneXpert (D104)	N/R	Days from first RT-PCR positive
	Patient 8	N/R	NP swab	Roche	N/R	Days from first RT-PCR positive																	0
	Patient 9	N/R	NP swab	Quidel Lira (D0), Roche (D29)	N/R	Days from first RT-PCR positive																														0
	Patient 10	N/R	NP swab	Quidel Lira (D0), GeneXpert (D29, D47)	N/R	Days from first RT-PCR positive																														0
	Patient 11	N/R	NP swab	GeneXpert (D0, D18), Roche (D31, D36)	N/R	Days from first RT-PCR positive																			0
	Patient 12	N/R	NP swab	Diasorin (D0), Roche (D24)	N/R	Days from first RT-PCR positive																									0
Tarhini 2021	Patient 1	Symptomatic starting D0	NP swab	Cobas SARS-CoV-2 (Roche, Rotkreuz, Switzerland)or NeumoDX (QIAGEN, Hilden, Germany)	E gene	Days from symptom’s onset																				0																0
	Patient 2	Symptomatic starting D0	NP swab	Cobas SARS-CoV-2 (Roche, Rotkreuz, Switzerland)or NeumoDX (QIAGEN, Hilden, Germany)	E gene	Days from symptom’s onset							0								0
	Patient 3	Symptomating starting D0	NP swab	Cobas SARS-CoV-2 (Roche, Rotkreuz, Switzerland)or NeumoDX (QIAGEN, Hilden, Germany)	E gene	Days from symptom’s onset			0
		Symptomatic starting D0	BAL or tracheal aspirate	Cobas SARS-CoV-2 (Roche, Rotkreuz, Switzerland)or NeumoDX (QIAGEN, Hilden, Germany)	E gene	Days from symptom’s onset
Thornton 2022	Case 1	Symptomatic (starting 7 days before first RT-PCR)	NP swab	In-house RT-PCR	E gene	Days from first RT-PCR positive
Truong 2021	Patient 1	Pre-symptomatic (symptom's onset D3)	NP swabs or combined OP and nares swabs.	Thermo Fisher	N/R	Days from first RT-PCR positive	1													0
		Pre-symptomatic (symptom's onset D3)	NP swabs or combined OP and nares swabs	CDC	N/R	Days from first RT-PCR positive
		Pre-symptomatic (symptom's onset D3)	NP swabs or combined OP and nares swabs	Cepheid	N/R	Days from first RT-PCR positive
	Patient 2	Pre-symptomatic (symptom's onset D4)	NP swabs or combined OP and nares swabs	Thermo Fisher	N/R	Days from first RT-PCR positive												1																1
		Pre-symptomatic (symptom's onset D4)	NP swabs or combined OP and nares swabs	CDC	N/R	Days from first RT-PCR positive	1
		Pre-symptomatic (symptom's onset D4)	NP swabs or combined OP and nares swabs	Diasorin	N/R	Days from first RT-PCR positive
	Patient 3	Symptomatic starting D0	NP swabs or combined OP and nares swabs	Thermo Fisher	N/R	Days from first RT-PCR positive																0							1
		Symptomatic starting D0	NP swabs or combined OP and nares swabs	CDC	N/R	Days from first RT-PCR positive	1
		Symptomatic starting D0	NP swabs or combined OP and nares swabs	Diasorin	N/R	Days from first RT-PCR positive
Weigang 2021	Patient 1	Symptomatic	OP swab	RealStar SARS-CoV-2 RT-PCR kit (Altona Diagnostics, Hamburg, Germany)		Days from first RT-PCR positive	0						1				1				1		0					1			1			1				1			1				0				0
Williamson 2021	Patient 1	Symptomatic	Nose and throat	Aptima SARS-CoV-2 transcription mediated assay (TMA) followed by semi-quantitative RT-PCR using the Closed NeuMoDx SARS-CoV-2 commercial assay (Qiagen)	N gene	Days from first RT-PCR positive
		Symptomatic	Nose and throat	Aptima SARS-CoV-2 transcription mediated assay (TMA) followed by semi-quantitative RT-PCR using the Closed NeuMoDx SARS-CoV-2 commercial assay (Qiagen)	NSP2	Days from first RT-PCR positive
		Symptomatic	Nose	Aptima SARS-CoV-2 transcription mediated assay (TMA) followed by semi-quantitative RT-PCR using the Closed NeuMoDx SARS-CoV-2 commercial assay (Qiagen)	N gene	Days from first RT-PCR positive
		Symptomatic	Nose	Aptima SARS-CoV-2 transcription mediated assay (TMA) followed by semi-quantitative RT-PCR using the Closed NeuMoDx SARS-CoV-2 commercial assay (Qiagen)	NSP2	Days from first RT-PCR positive
Zahn 2021	Patient 1	Symptoms D0-D10	Pharingeal swab	Maxima SYBR-Green qPCR Kit (Thermo-Scientific)	Unclear (authors assessed N1, N2, N3, RdRP)	Days from symptom’s onset																																									1
	Patient 2	Symptoms D0-D9	Pharingeal swab	Maxima SYBR-Green qPCR Kit (Thermo-Scientific)	Unclear (authors assessed N1, N2, N3, RdRP)	Days from symptom’s onset																																							1
	Patient 3	Asymptomatic	Pharingeal swab	Maxima SYBR-Green qPCR Kit (Thermo-Scientific)	Unclear (authors assessed N1, N2, N3, RdRP)	Days from first RT-PCR positive																																			1
Zupin 2022	Case 1	Pre-symptomatic; symptoms D4-D42	NP swab	Allplex SARS-CoV-2 assay (Seegene, Seoul, South Korea)	E gene	Days from first RT-PCR positive																												1			0												0
			NP swab	Allplex SARS-CoV-2 assay (Seegene, Seoul, South Korea)	RdRP	Days from first RT-PCR positive																												1			0												0
			NP swab	Allplex SARS-CoV-2 assay (Seegene, Seoul, South Korea)	N gene	Days from first RT-PCR positive																												1			0												0
Kang 2023	Patient 1	Symptomatic or pre-symptomatic	Saliva	LightCycler 96 system (Roche)	N gene	Days from symptom's onset (symptomatic cases) or days from first RT-PCR positive (presymptomatic).			0	0	0	0	0
	Patient 2	Symptomatic or pre-symptomatic	Saliva	LightCycler 96 system (Roche)	N gene	Days from symptom's onset (symptomatic cases) or days from first RT-PCR positive (presymptomatic).					1	1	1
	Patient 3	Symptomatic or pre-symptomatic	Saliva	LightCycler 96 system (Roche)	N gene	Days from symptom's onset (symptomatic cases) or days from first RT-PCR positive (presymptomatic).			0	0
	Patient 4	Symptomatic or pre-symptomatic	Saliva	LightCycler 96 system (Roche)	N gene	Days from symptom's onset (symptomatic cases) or days from first RT-PCR positive (presymptomatic).						0	0
	Patient 5	Symptomatic or pre-symptomatic	Saliva	LightCycler 96 system (Roche)	N gene	Day of symptom onset (symptomatic cases) or day of first RT-PCR positive (presymptomatic).			0	1	1	1	0
	Patient 6	Symptomatic or pre-symptomatic	Saliva	LightCycler 96 system (Roche)	N gene	Day of symptom onset (symptomatic cases) or day of first RT-PCR positive (presymptomatic).				1	0	0	0	0
	Patient 7	Symptomatic or pre-symptomatic	Saliva	LightCycler 96 system (Roche)	N gene	Day of symptom onset (symptomatic cases) or day of first RT-PCR positive (presymptomatic).					0	0	0
	Patient 8	Symptomatic or pre-symptomatic	Saliva	LightCycler 96 system (Roche)	N gene	Day of symptom onset (symptomatic cases) or day of first RT-PCR positive (presymptomatic).			0	0	0	0	0
	Patient 9	Symptomatic or pre-symptomatic	Saliva	LightCycler 96 system (Roche)	N gene	Day of symptom onset (symptomatic cases) or day of first RT-PCR positive (presymptomatic).					0	0
	Patient 10	Symptomatic or pre-symptomatic	Saliva	LightCycler 96 system (Roche)	N gene	Day of symptom onset (symptomatic cases) or day of first RT-PCR positive (presymptomatic).						0	0	0	0
	Patient 11	Symptomatic or pre-symptomatic	Saliva	LightCycler 96 system (Roche)	N gene	Day of symptom onset (symptomatic cases) or day of first RT-PCR positive (presymptomatic).				1	1	0	0	0
	Patient 12	Symptomatic or pre-symptomatic	Saliva	LightCycler 96 system (Roche)	N gene	Day of symptom onset (symptomatic cases) or day of first RT-PCR positive (presymptomatic).					0	0		0	0
	Patient 13	Symptomatic or pre-symptomatic	Saliva	LightCycler 96 system (Roche)	N gene	Day of symptom onset (symptomatic cases) or day of first RT-PCR positive (presymptomatic).				0	0
	Patient 14	Symptomatic or pre-symptomatic	Saliva	LightCycler 96 system (Roche)	N gene	Day of symptom onset (symptomatic cases) or day of first RT-PCR positive (presymptomatic).				0	0	0	0	0
	Patient 15	Symptomatic or pre-symptomatic	Saliva	LightCycler 96 system (Roche)	N gene	Day of symptom onset (symptomatic cases) or day of first RT-PCR positive (presymptomatic).					1	0	0	0	0
	Patient 16	Symptomatic or pre-symptomatic	Saliva	LightCycler 96 system (Roche)	N gene	Day of symptom onset (symptomatic cases) or day of first RT-PCR positive (presymptomatic).								0
	Patient 17	Symptomatic or pre-symptomatic	Saliva	LightCycler 96 system (Roche)	N gene	Day of symptom onset (symptomatic cases) or day of first RT-PCR positive (presymptomatic).						0	0	0	0
	Patient 18	Symptomatic or pre-symptomatic	Saliva	LightCycler 96 system (Roche)	N gene	Day of symptom onset (symptomatic cases) or day of first RT-PCR positive (presymptomatic).				0	0	0
	Patient 19	Symptomatic or pre-symptomatic	Saliva	LightCycler 96 system (Roche)	N gene	Day of symptom onset (symptomatic cases) or day of first RT-PCR positive (presymptomatic).						1	0	0	0	0
	Patient 20	Symptomatic or pre-symptomatic	Saliva	LightCycler 96 system (Roche)	N gene	Day of symptom onset (symptomatic cases) or day of first RT-PCR positive (presymptomatic).					0		0
	Patient 21	Symptomatic or pre-symptomatic	Saliva	LightCycler 96 system (Roche)	N gene	Day of symptom onset (symptomatic cases) or day of first RT-PCR positive (presymptomatic).			0	0	0	0	0
	Patient 22	Symptomatic or pre-symptomatic	Saliva	LightCycler 96 system (Roche)	N gene	Day of symptom onset (symptomatic cases) or day of first RT-PCR positive (presymptomatic).						0	0		0
	Patient 23	Symptomatic or pre-symptomatic	Saliva	LightCycler 96 system (Roche)	N gene	Day of symptom onset (symptomatic cases) or day of first RT-PCR positive (presymptomatic).		0	0	0	0	0
	Patient 24	Symptomatic or pre-symptomatic	Saliva	LightCycler 96 system (Roche)	N gene	Day of symptom onset (symptomatic cases) or day of first RT-PCR positive (presymptomatic).				0	0
	Patient 25	Symptomatic or pre-symptomatic	Saliva	LightCycler 96 system (Roche)	N gene	Day of symptom onset (symptomatic cases) or day of first RT-PCR positive (presymptomatic).			0	0
	Patient 26	Symptomatic or pre-symptomatic	Saliva	LightCycler 96 system (Roche)	N gene	Day of symptom onset (symptomatic cases) or day of first RT-PCR positive (presymptomatic).				0	0	0	0	0
	Patient 27	Symptomatic or pre-symptomatic	Saliva	LightCycler 96 system (Roche)	N gene	Day of symptom onset (symptomatic cases) or day of first RT-PCR positive (presymptomatic).				0	0	0
	Patient 28	Symptomatic or pre-symptomatic	Saliva	LightCycler 96 system (Roche)	N gene	Day of symptom onset (symptomatic cases) or day of first RT-PCR positive (presymptomatic).			0	1	0	0	0	0
	Patient 29	Symptomatic or pre-symptomatic	Saliva	LightCycler 96 system (Roche)	N gene	Day of symptom onset (symptomatic cases) or day of first RT-PCR positive (presymptomatic).			0	0	0	0	0
	Patient 30	Symptomatic or pre-symptomatic	Saliva	LightCycler 96 system (Roche)	N gene	Day of symptom onset (symptomatic cases) or day of first RT-PCR positive (presymptomatic).		0	0	0
	Patient 31	Symptomatic or pre-symptomatic	Saliva	LightCycler 96 system (Roche)	N gene	Day of symptom onset (symptomatic cases) or day of first RT-PCR positive (presymptomatic).					0	0	0	0	0
	Patient 32	Symptomatic or pre-symptomatic	Saliva	LightCycler 96 system (Roche)	N gene	Day of symptom onset (symptomatic cases) or day of first RT-PCR positive (presymptomatic).				0
	Patient 33	Symptomatic or pre-symptomatic	Saliva	LightCycler 96 system (Roche)	N gene	Day of symptom onset (symptomatic cases) or day of first RT-PCR positive (presymptomatic).	0				0
	Patient 34	Symptomatic or pre-symptomatic	Saliva	LightCycler 96 system (Roche)	N gene	Day of symptom onset (symptomatic cases) or day of first RT-PCR positive (presymptomatic).			0	0	0
	Patient 35	Symptomatic or pre-symptomatic	Saliva	LightCycler 96 system (Roche)	N gene	Day of symptom onset (symptomatic cases) or day of first RT-PCR positive (presymptomatic).			0	1	0
	Patient 36	Symptomatic or pre-symptomatic	Saliva	LightCycler 96 system (Roche)	N gene	Day of symptom onset (symptomatic cases) or day of first RT-PCR positive (presymptomatic).			1	0	0
	Patient 37	Symptomatic or pre-symptomatic	Saliva	LightCycler 96 system (Roche)	N gene	Day of symptom onset (symptomatic cases) or day of first RT-PCR positive (presymptomatic).						0
	Patient 38	Symptomatic or pre-symptomatic	Saliva	LightCycler 96 system (Roche)	N gene	Day of symptom onset (symptomatic cases) or day of first RT-PCR positive (presymptomatic).			0		0	0
	Patient 39	Symptomatic or pre-symptomatic	Saliva	LightCycler 96 system (Roche)	N gene	Day of symptom onset (symptomatic cases) or day of first RT-PCR positive (presymptomatic).				0	0	0
	Patient 40	Symptomatic or pre-symptomatic	Saliva	LightCycler 96 system (Roche)	N gene	Day of symptom onset (symptomatic cases) or day of first RT-PCR positive (presymptomatic).				0	0	0	0
	Patient 41	Symptomatic or pre-symptomatic	Saliva	LightCycler 96 system (Roche)	N gene	Day of symptom onset (symptomatic cases) or day of first RT-PCR positive (presymptomatic).			0	0	0	0
	Patient 42	Symptomatic or pre-symptomatic	Saliva	LightCycler 96 system (Roche)	N gene	Day of symptom onset (symptomatic cases) or day of first RT-PCR positive (presymptomatic).		1	0	0	1
	Patient 43	Symptomatic or pre-symptomatic	Saliva	LightCycler 96 system (Roche)	N gene	Day of symptom onset (symptomatic cases) or day of first RT-PCR positive (presymptomatic).				0	0	0	0	0
	Patient 44	Symptomatic or pre-symptomatic	Saliva	LightCycler 96 system (Roche)	N gene	Day of symptom onset (symptomatic cases) or day of first RT-PCR positive (presymptomatic).			1	0	0	0	0
	Patient 45	Symptomatic or pre-symptomatic	Saliva	LightCycler 96 system (Roche)	N gene	Day of symptom onset (symptomatic cases) or day of first RT-PCR positive (presymptomatic).	0	0	0	0
	Patient 46	Symptomatic or pre-symptomatic	Saliva	LightCycler 96 system (Roche)	N gene	Day of symptom onset (symptomatic cases) or day of first RT-PCR positive (presymptomatic).				0	0	0	0
	Patient 47	Symptomatic or pre-symptomatic	Saliva	LightCycler 96 system (Roche)	N gene	Day of symptom onset (symptomatic cases) or day of first RT-PCR positive (presymptomatic).				0	0	0	0	0
	Patient 48	Symptomatic or pre-symptomatic	Saliva	LightCycler 96 system (Roche)	N gene	Day of symptom onset (symptomatic cases) or day of first RT-PCR positive (presymptomatic).				1	0	1	0	0
	Patient 49	Symptomatic or pre-symptomatic	Saliva	LightCycler 96 system (Roche)	N gene	Day of symptom onset (symptomatic cases) or day of first RT-PCR positive (presymptomatic).					1	0	1	0
	Patient 50	Symptomatic or pre-symptomatic	Saliva	LightCycler 96 system (Roche)	N gene	Day of symptom onset (symptomatic cases) or day of first RT-PCR positive (presymptomatic).				1	1	0	0	0
	Patient 51	Symptomatic or pre-symptomatic	Saliva	LightCycler 96 system (Roche)	N gene	Day of symptom onset (symptomatic cases) or day of first RT-PCR positive (presymptomatic).			0	0	0	0
	Patient 52	Symptomatic or pre-symptomatic	Saliva	LightCycler 96 system (Roche)	N gene	Day of symptom onset (symptomatic cases) or day of first RT-PCR positive (presymptomatic).				0	0	0	0	0
	Patient 53	Symptomatic or pre-symptomatic	Saliva	LightCycler 96 system (Roche)	N gene	Day of symptom onset (symptomatic cases) or day of first RT-PCR positive (presymptomatic).				0	0
	Patient 54	Symptomatic or pre-symptomatic	Saliva	LightCycler 96 system (Roche)	N gene	Day of symptom onset (symptomatic cases) or day of first RT-PCR positive (presymptomatic).		0
	Patient 55	Symptomatic or pre-symptomatic	Saliva	LightCycler 96 system (Roche)	N gene	Day of symptom onset (symptomatic cases) or day of first RT-PCR positive (presymptomatic).					0	0
	Patient 56	Symptomatic or pre-symptomatic	Saliva	LightCycler 96 system (Roche)	N gene	Day of symptom onset (symptomatic cases) or day of first RT-PCR positive (presymptomatic).				0	0
	Patient 57	Symptomatic or pre-symptomatic	Saliva	LightCycler 96 system (Roche)	N gene	Day of symptom onset (symptomatic cases) or day of first RT-PCR positive (presymptomatic).			1	0	1	1	0
	Patient 58	Symptomatic or pre-symptomatic	Saliva	LightCycler 96 system (Roche)	N gene	Day of symptom onset (symptomatic cases) or day of first RT-PCR positive (presymptomatic).			1	1	1	1
	Patient 59	Symptomatic or pre-symptomatic	Saliva	LightCycler 96 system (Roche)	N gene	Day of symptom onset (symptomatic cases) or day of first RT-PCR positive (presymptomatic).			0		0	0
	Patient 60	Symptomatic or pre-symptomatic	Saliva	LightCycler 96 system (Roche)	N gene	Day of symptom onset (symptomatic cases) or day of first RT-PCR positive (presymptomatic).				0	1	0	0	0
	Patient 61	Symptomatic or pre-symptomatic	Saliva	LightCycler 96 system (Roche)	N gene	Day of symptom onset (symptomatic cases) or day of first RT-PCR positive (presymptomatic).			1	0		0	0
	Patient 62	Symptomatic or pre-symptomatic	Saliva	LightCycler 96 system (Roche)	N gene	Day of symptom onset (symptomatic cases) or day of first RT-PCR positive (presymptomatic).			0	0	0
	Patient 63	Symptomatic or pre-symptomatic	Saliva	LightCycler 96 system (Roche)	N gene	Day of symptom onset (symptomatic cases) or day of first RT-PCR positive (presymptomatic).			0	0	0	0	0
	Patient 64	Symptomatic or pre-symptomatic	Saliva	LightCycler 96 system (Roche)	N gene	Day of symptom onset (symptomatic cases) or day of first RT-PCR positive (presymptomatic).				0	0	0	0	0
	Patient 65	Symptomatic or pre-symptomatic	Saliva	LightCycler 96 system (Roche)	N gene	Day of symptom onset (symptomatic cases) or day of first RT-PCR positive (presymptomatic).				0	0
	Patient 66	Symptomatic or pre-symptomatic	Saliva	LightCycler 96 system (Roche)	N gene	Day of symptom onset (symptomatic cases) or day of first RT-PCR positive (presymptomatic).				0	0	0		0
	Patient 67	Symptomatic or pre-symptomatic	Saliva	LightCycler 96 system (Roche)	N gene	Day of symptom onset (symptomatic cases) or day of first RT-PCR positive (presymptomatic).					0	0	0
	Patient 68	Symptomatic or pre-symptomatic	Saliva	LightCycler 96 system (Roche)	N gene	Day of symptom onset (symptomatic cases) or day of first RT-PCR positive (presymptomatic).			0	0	0
	Patient 69	Symptomatic or pre-symptomatic	Saliva	LightCycler 96 system (Roche)	N gene	Day of symptom onset (symptomatic cases) or day of first RT-PCR positive (presymptomatic).					0		0	0
	Patient 70	Symptomatic or pre-symptomatic	Saliva	LightCycler 96 system (Roche)	N gene	Day of symptom onset (symptomatic cases) or day of first RT-PCR positive (presymptomatic).			0	0	0
	Patient 71	Symptomatic or pre-symptomatic	Saliva	LightCycler 96 system (Roche)	N gene	Day of symptom onset (symptomatic cases) or day of first RT-PCR positive (presymptomatic).			0	0	0	0	0
	Patient 72	Symptomatic or pre-symptomatic	Saliva	LightCycler 96 system (Roche)	N gene	Day of symptom onset (symptomatic cases) or day of first RT-PCR positive (presymptomatic).			1	0	0	0
	Patient 73	Symptomatic or pre-symptomatic	Saliva	LightCycler 96 system (Roche)	N gene	Day of symptom onset (symptomatic cases) or day of first RT-PCR positive (presymptomatic).			0	0	0	0	0
	Patient 74	Symptomatic or pre-symptomatic	Saliva	LightCycler 96 system (Roche)	N gene	Day of symptom onset (symptomatic cases) or day of first RT-PCR positive (presymptomatic).			0	0	0	0	0
	Patient 75	Symptomatic or pre-symptomatic	Saliva	LightCycler 96 system (Roche)	N gene	Day of symptom onset (symptomatic cases) or day of first RT-PCR positive (presymptomatic).				0	0	0	0	0
	Patient 76	Symptomatic or pre-symptomatic	Saliva	LightCycler 96 system (Roche)	N gene	Day of symptom onset (symptomatic cases) or day of first RT-PCR positive (presymptomatic).			0	0	0	0
	Patient 77	Symptomatic or pre-symptomatic	Saliva	LightCycler 96 system (Roche)	N gene	Day of symptom onset (symptomatic cases) or day of first RT-PCR positive (presymptomatic).			1	1	1	1	1
	Patient 78	Symptomatic or pre-symptomatic	Saliva	LightCycler 96 system (Roche)	N gene	Day of symptom onset (symptomatic cases) or day of first RT-PCR positive (presymptomatic).			0	0
	Patient 79	Symptomatic or pre-symptomatic	Saliva	LightCycler 96 system (Roche)	N gene	Day of symptom onset (symptomatic cases) or day of first RT-PCR positive (presymptomatic).			0	0	0	0	0
	Patient 80	Symptomatic or pre-symptomatic	Saliva	LightCycler 96 system (Roche)	N gene	Day of symptom onset (symptomatic cases) or day of first RT-PCR positive (presymptomatic).			0		0	0
	Patient 81	Symptomatic or pre-symptomatic	Saliva	LightCycler 96 system (Roche)	N gene	Day of symptom onset (symptomatic cases) or day of first RT-PCR positive (presymptomatic).			0	0	0
	Patient 82	Symptomatic or pre-symptomatic	Saliva	LightCycler 96 system (Roche)	N gene	Day of symptom onset (symptomatic cases) or day of first RT-PCR positive (presymptomatic).			0	0	0
Kim 2022b	Patient 1	Symptomatic	Midturbinate specimen	Abbott m2000 Assay	Cycle number (Cn) values reported in the study were adjusted for the 10 “hidden” cycles masked by the software used on the Abbott m2000 to facilitate comparison to Ct values generated by other SARS-CoV-2 RT-qPCR assays.	Days from symptom's onset																						1		1		0		0		0		0		0		0		0		0
		Symptomatic	Endotracheal aspirate	Abbott m2000 Assay	Cycle number (Cn) values reported in the study were adjusted for the 10 “hidden” cycles masked by the software used on the Abbott m2000 to facilitate comparison to Ct values generated by other SARS-CoV-2 RT-qPCR assays.	Days from symptom's onset																								0		0		0		0		0		0		0		0		0
	Patient 2	Symptomatic	Midturbinate specimen	Abbott m2000 Assay	Cycle number (Cn) values reported in the study were adjusted for the 10 “hidden” cycles masked by the software used on the Abbott m2000 to facilitate comparison to Ct values generated by other SARS-CoV-2 RT-qPCR assays.	Days from symptom's onset																	0		0		0		0		0		1		0		0		0
		Symptomatic	Endotracheal aspirate	Abbott m2000 Assay	Cycle number (Cn) values reported in the study were adjusted for the 10 “hidden” cycles masked by the software used on the Abbott m2000 to facilitate comparison to Ct values generated by other SARS-CoV-2 RT-qPCR assays.	Days from symptom's onset																																	1
	Patient 3	Symptomatic	Midturbinate specimen	Abbott m2000 Assay	Cycle number (Cn) values reported in the study were adjusted for the 10 “hidden” cycles masked by the software used on the Abbott m2000 to facilitate comparison to Ct values generated by other SARS-CoV-2 RT-qPCR assays.	Days from symptom's onset																				1		1		0		0		0		0		0		0
		Symptomatic	Endotracheal aspirate	Abbott m2000 Assay	Cycle number (Cn) values reported in the study were adjusted for the 10 “hidden” cycles masked by the software used on the Abbott m2000 to facilitate comparison to Ct values generated by other SARS-CoV-2 RT-qPCR assays.	Days from symptom's onset																				0		1		0		0				0		0
	Patient 4	Symptomatic	Midturbinate specimen	Abbott m2000 Assay	Cycle number (Cn) values reported in the study were adjusted for the 10 “hidden” cycles masked by the software used on the Abbott m2000 to facilitate comparison to Ct values generated by other SARS-CoV-2 RT-qPCR assays.	Days from symptom's onset																								0		0		0		0		1		0		0
		Symptomatic	Endotracheal aspirate	Abbott m2000 Assay	Cycle number (Cn) values reported in the study were adjusted for the 10 “hidden” cycles masked by the software used on the Abbott m2000 to facilitate comparison to Ct values generated by other SARS-CoV-2 RT-qPCR assays.	Days from symptom's onset																												1				1
	Patient 5	Symptomatic	Midturbinate specimen	Abbott m2000 Assay	Cycle number (Cn) values reported in the study were adjusted for the 10 “hidden” cycles masked by the software used on the Abbott m2000 to facilitate comparison to Ct values generated by other SARS-CoV-2 RT-qPCR assays.	Days from symptom's onset									0		1		0		0
Luna-Muschi 2022	Patient 1	Symptomatic	Combined NP and OP	RealStar SARS-CoV-2 RT-PCR assay, Altona Diagnostics (Germany, 2020)	E gene	Days from symptom's onset								0			0				0
		Symptomatic	Combined NP and OP	RealStar SARS-CoV-2 RT-PCR assay, Altona Diagnostics (Germany, 2020)	S gene	Days from symptom's onset								0			0				0
	Patient 2	Symptomatic	Combined NP and OP	RealStar SARS-CoV-2 RT-PCR assay, Altona Diagnostics (Germany, 2020)	E gene	Days from symptom's onset								1			0				0
		Symptomatic	Combined NP and OP	RealStar SARS-CoV-2 RT-PCR assay, Altona Diagnostics (Germany, 2020)	S gene	Days from symptom's onset								1			0				0
	Patient 3	Symptomatic	Combined NP and OP	RealStar SARS-CoV-2 RT-PCR assay, Altona Diagnostics (Germany, 2020)	E gene	Days from symptom's onset								1			0				0
		Symptomatic	Combined NP and OP	RealStar SARS-CoV-2 RT-PCR assay, Altona Diagnostics (Germany, 2020)	S gene	Days from symptom's onset								1			0				0
	Patient 4	Symptomatic	Combined NP and OP	RealStar SARS-CoV-2 RT-PCR assay, Altona Diagnostics (Germany, 2020)	E gene	Days from symptom's onset								0			0				0
		Symptomatic	Combined NP and OP	RealStar SARS-CoV-2 RT-PCR assay, Altona Diagnostics (Germany, 2020)	S gene	Days from symptom's onset								0			0				0
	Patient 5	Symptomatic	Combined NP and OP	RealStar SARS-CoV-2 RT-PCR assay, Altona Diagnostics (Germany, 2020)	E gene	Days from symptom's onset						1		0			0				0
		Symptomatic	Combined NP and OP	RealStar SARS-CoV-2 RT-PCR assay, Altona Diagnostics (Germany, 2020)	S gene	Days from symptom's onset						1		0			0				0
	Patient 6	Symptomatic	Combined NP and OP	RealStar SARS-CoV-2 RT-PCR assay, Altona Diagnostics (Germany, 2020)	E gene	Days from symptom's onset						0		0			0				0
		Symptomatic	Combined NP and OP	RealStar SARS-CoV-2 RT-PCR assay, Altona Diagnostics (Germany, 2020)	S gene	Days from symptom's onset						0		0			0				0
	Patient 7	Symptomatic	Combined NP and OP	RealStar SARS-CoV-2 RT-PCR assay, Altona Diagnostics (Germany, 2020)	E gene	Days from symptom's onset						1		1			0				0
		Symptomatic	Combined NP and OP	RealStar SARS-CoV-2 RT-PCR assay, Altona Diagnostics (Germany, 2020)	S gene	Days from symptom's onset						1		1			0				0
	Patient 8	Symptomatic	Combined NP and OP	RealStar SARS-CoV-2 RT-PCR assay, Altona Diagnostics (Germany, 2020)	E gene	Days from symptom's onset						0		0			0				0
		Symptomatic	Combined NP and OP	RealStar SARS-CoV-2 RT-PCR assay, Altona Diagnostics (Germany, 2020)	S gene	Days from symptom's onset						0		0			0				0
	Patient 9	Symptomatic	Combined NP and OP	RealStar SARS-CoV-2 RT-PCR assay, Altona Diagnostics (Germany, 2020)	E gene	Days from symptom's onset						0		0			0				0
		Symptomatic	Combined NP and OP	RealStar SARS-CoV-2 RT-PCR assay, Altona Diagnostics (Germany, 2020)	S gene	Days from symptom's onset						0		0			0				0
	Patient 10	Symptomatic	Combined NP and OP	RealStar SARS-CoV-2 RT-PCR assay, Altona Diagnostics (Germany, 2020)	E gene	Days from symptom's onset						1		0			0				0
		Symptomatic	Combined NP and OP	RealStar SARS-CoV-2 RT-PCR assay, Altona Diagnostics (Germany, 2020)	S gene	Days from symptom's onset						1		0			0				0
	Patient 11	Symptomatic	Combined NP and OP	RealStar SARS-CoV-2 RT-PCR assay, Altona Diagnostics (Germany, 2020)	E gene	Days from symptom's onset						1		0			0				0
		Symptomatic	Combined NP and OP	RealStar SARS-CoV-2 RT-PCR assay, Altona Diagnostics (Germany, 2020)	S gene	Days from symptom's onset						1		0			0				0
	Patient 12	Symptomatic	Combined NP and OP	RealStar SARS-CoV-2 RT-PCR assay, Altona Diagnostics (Germany, 2020)	E gene	Days from symptom's onset								0			0				0
		Symptomatic	Combined NP and OP	RealStar SARS-CoV-2 RT-PCR assay, Altona Diagnostics (Germany, 2020)	S gene	Days from symptom's onset								0			0				0
	Patient 13	Symptomatic	Combined NP and OP	RealStar SARS-CoV-2 RT-PCR assay, Altona Diagnostics (Germany, 2020)	E gene	Days from symptom's onset						1		0			0				0
		Symptomatic	Combined NP and OP	RealStar SARS-CoV-2 RT-PCR assay, Altona Diagnostics (Germany, 2020)	S gene	Days from symptom's onset						1		0			0				0
	Patient 14	Symptomatic	Combined NP and OP	RealStar SARS-CoV-2 RT-PCR assay, Altona Diagnostics (Germany, 2020)	E gene	Days from symptom's onset						1		0			0				0
		Symptomatic	Combined NP and OP	RealStar SARS-CoV-2 RT-PCR assay, Altona Diagnostics (Germany, 2020)	S gene	Days from symptom's onset						1		0			0				0
	Patient 15	Symptomatic	Combined NP and OP	RealStar SARS-CoV-2 RT-PCR assay, Altona Diagnostics (Germany, 2020)	E gene	Days from symptom's onset						0		0			0				0
		Symptomatic	Combined NP and OP	RealStar SARS-CoV-2 RT-PCR assay, Altona Diagnostics (Germany, 2020)	S gene	Days from symptom's onset						0		0			0				0
	Patient 16	Symptomatic	Combined NP and OP	RealStar SARS-CoV-2 RT-PCR assay, Altona Diagnostics (Germany, 2020)	E gene	Days from symptom's onset						1		1			0				0
		Symptomatic	Combined NP and OP	RealStar SARS-CoV-2 RT-PCR assay, Altona Diagnostics (Germany, 2020)	S gene	Days from symptom's onset						1		1			0				0
	Patient 17	Symptomatic	Combined NP and OP	RealStar SARS-CoV-2 RT-PCR assay, Altona Diagnostics (Germany, 2020)	E gene	Days from symptom's onset						0		0			0				0
		Symptomatic	Combined NP and OP	RealStar SARS-CoV-2 RT-PCR assay, Altona Diagnostics (Germany, 2020)	S gene	Days from symptom's onset						0		0			0				0
	Patient 18	Symptomatic	Combined NP and OP	RealStar SARS-CoV-2 RT-PCR assay, Altona Diagnostics (Germany, 2020)	E gene	Days from symptom's onset						1		0			0				0
		Symptomatic	Combined NP and OP	RealStar SARS-CoV-2 RT-PCR assay, Altona Diagnostics (Germany, 2020)	S gene	Days from symptom's onset						1		0			0				0
	Patient 19	Symptomatic	Combined NP and OP	RealStar SARS-CoV-2 RT-PCR assay, Altona Diagnostics (Germany, 2020)	E gene	Days from symptom's onset								0			0				0
		Symptomatic	Combined NP and OP	RealStar SARS-CoV-2 RT-PCR assay, Altona Diagnostics (Germany, 2020)	S gene	Days from symptom's onset								0			0				0
	Patient 20	Symptomatic	Combined NP and OP	RealStar SARS-CoV-2 RT-PCR assay, Altona Diagnostics (Germany, 2020)	E gene	Days from symptom's onset						0		0			0				0
		Symptomatic	Combined NP and OP	RealStar SARS-CoV-2 RT-PCR assay, Altona Diagnostics (Germany, 2020)	S gene	Days from symptom's onset						0		0			0				0
	Patient 21	Symptomatic	Combined NP and OP	RealStar SARS-CoV-2 RT-PCR assay, Altona Diagnostics (Germany, 2020)	E gene	Days from symptom's onset						1		0			0				0
		Symptomatic	Combined NP and OP	RealStar SARS-CoV-2 RT-PCR assay, Altona Diagnostics (Germany, 2020)	S gene	Days from symptom's onset						1		0			0				0
	Patient 22	Symptomatic	Combined NP and OP	RealStar SARS-CoV-2 RT-PCR assay, Altona Diagnostics (Germany, 2020)	E gene	Days from symptom's onset						0		1			0				0
		Symptomatic	Combined NP and OP	RealStar SARS-CoV-2 RT-PCR assay, Altona Diagnostics (Germany, 2020)	S gene	Days from symptom's onset						0		1			0				0
	Patient 23	Symptomatic	Combined NP and OP	RealStar SARS-CoV-2 RT-PCR assay, Altona Diagnostics (Germany, 2020)	E gene	Days from symptom's onset						0		0			0				0
		Symptomatic	Combined NP and OP	RealStar SARS-CoV-2 RT-PCR assay, Altona Diagnostics (Germany, 2020)	S gene	Days from symptom's onset						0		0			0				0
	Patient 24	Symptomatic	Combined NP and OP	RealStar SARS-CoV-2 RT-PCR assay, Altona Diagnostics (Germany, 2020)	E gene	Days from symptom's onset						1		1			0				0
		Symptomatic	Combined NP and OP	RealStar SARS-CoV-2 RT-PCR assay, Altona Diagnostics (Germany, 2020)	S gene	Days from symptom's onset						1		1			0				0
	Patient 25	Symptomatic	Combined NP and OP	RealStar SARS-CoV-2 RT-PCR assay, Altona Diagnostics (Germany, 2020)	E gene	Days from symptom's onset						0		0			0				0
		Symptomatic	Combined NP and OP	RealStar SARS-CoV-2 RT-PCR assay, Altona Diagnostics (Germany, 2020)	S gene	Days from symptom's onset						0		0			0				0
	Patient 26	Symptomatic	Combined NP and OP	RealStar SARS-CoV-2 RT-PCR assay, Altona Diagnostics (Germany, 2020)	E gene	Days from symptom's onset						1		0			0				0
		Symptomatic	Combined NP and OP	RealStar SARS-CoV-2 RT-PCR assay, Altona Diagnostics (Germany, 2020)	S gene	Days from symptom's onset						1		0			0				0
	Patient 27	Symptomatic	Combined NP and OP	RealStar SARS-CoV-2 RT-PCR assay, Altona Diagnostics (Germany, 2020)	E gene	Days from symptom's onset						0		0			0				0
		Symptomatic	Combined NP and OP	RealStar SARS-CoV-2 RT-PCR assay, Altona Diagnostics (Germany, 2020)	S gene	Days from symptom's onset						0		0			0				0
	Patient 28	Symptomatic	Combined NP and OP	RealStar SARS-CoV-2 RT-PCR assay, Altona Diagnostics (Germany, 2020)	E gene	Days from symptom's onset						0		0			0				0
		Symptomatic	Combined NP and OP	RealStar SARS-CoV-2 RT-PCR assay, Altona Diagnostics (Germany, 2020)	S gene	Days from symptom's onset						0		0			0				0
	Patient 29	Symptomatic	Combined NP and OP	RealStar SARS-CoV-2 RT-PCR assay, Altona Diagnostics (Germany, 2020)	E gene	Days from symptom's onset						0		0			0				0
		Symptomatic	Combined NP and OP	RealStar SARS-CoV-2 RT-PCR assay, Altona Diagnostics (Germany, 2020)	S gene	Days from symptom's onset						0		0			0				0
	Patient 30	Symptomatic	Combined NP and OP	RealStar SARS-CoV-2 RT-PCR assay, Altona Diagnostics (Germany, 2020)	E gene	Days from symptom's onset						0		0			0				0
		Symptomatic	Combined NP and OP	RealStar SARS-CoV-2 RT-PCR assay, Altona Diagnostics (Germany, 2020)	S gene	Days from symptom's onset						0		0			0				0
McCormick 2023	Case 1	Pre-symptomatic	Paired mid-turbinate nasal swabs	CDC Influenza SARS-CoV-2 multiplex assay.	N/R	Days from first RT-PCR positive	1			1		1		1	0
	Case 2	Asymptomatic	Paired mid-turbinate nasal swabs	CDC Influenza SARS-CoV-2 multiplex assay.	N/R	Days from first RT-PCR positive	1			1		1	0	0	0
	Case 3	Asymptomatic	Paired mid-turbinate nasal swabs	CDC Influenza SARS-CoV-2 multiplex assay.	N/R	Days from first RT-PCR positive	0		0
	Case 5	Symptomatic	Paired mid-turbinate nasal swabs	CDC Influenza SARS-CoV-2 multiplex assay.	N/R	Days from first RT-PCR positive	1	1	1	0	1	1	1	1	1	0
	Case 6	Symptomatic	Paired mid-turbinate nasal swabs	CDC Influenza SARS-CoV-2 multiplex assay.	N/R	Days from first RT-PCR positive	0	0	0	0		0	0	0	0	0
	Case 7	Pre-symptomatic	Paired mid-turbinate nasal swabs	CDC Influenza SARS-CoV-2 multiplex assay.	N/R	Days from first RT-PCR positive	1			1		1		1	0	0
	Case 8	Asymptomatic	Paired mid-turbinate nasal swabs	CDC Influenza SARS-CoV-2 multiplex assay.	N/R	Days from first RT-PCR positive	1			1	1	0	0	0		0
	Case 9	Symptomatic	Paired mid-turbinate nasal swabs	CDC Influenza SARS-CoV-2 multiplex assay.	N/R	Days from first RT-PCR positive	1	1		1	0	0	0	0	0
	Case 10	Pre-symptomatic	Paired mid-turbinate nasal swabs	CDC Influenza SARS-CoV-2 multiplex assay.	N/R	Days from first RT-PCR positive	1			1		1		1
	Case 11	N/R	Paired mid-turbinate nasal swabs	CDC Influenza SARS-CoV-2 multiplex assay.	N/R	Days from first RT-PCR positive	0		1		1
	Case 12	N/R	Paired mid-turbinate nasal swabs	CDC Influenza SARS-CoV-2 multiplex assay.	N/R	Days from first RT-PCR positive	1		1	1	1	1
Garcia-Knight 2022	4508	Symptomatic	Anterior nasal specimen	KingFisher (Thermo Scientific), CFX Connect Real-Time PCR detection system (Biorad)	E gene	Days from symptom's onset						1	0	0		0
		Symptomatic	Anterior nasal specimen	KingFisher (Thermo Scientific), CFX Connect Real-Time PCR detection system (Biorad)	N gene	Days from symptom's onset						1	0	0		0
	4509	Symptomatic	Anterior nasal specimen	KingFisher (Thermo Scientific), CFX Connect Real-Time PCR detection system (Biorad)	E gene	Days from symptom's onset			1	0	0	1	0	0								0		0
		Symptomatic	Anterior nasal specimen	KingFisher (Thermo Scientific), CFX Connect Real-Time PCR detection system (Biorad)	N gene	Days from symptom's onset			1	0	0	1	0	0										0
	4512	Symptomatic	Anterior nasal specimen	KingFisher (Thermo Scientific), CFX Connect Real-Time PCR detection system (Biorad)	E gene	Days from symptom's onset							0	0
		Symptomatic	Anterior nasal specimen	KingFisher (Thermo Scientific), CFX Connect Real-Time PCR detection system (Biorad)	N gene	Days from symptom's onset								0
	4513	Symptomatic	Anterior nasal specimen	KingFisher (Thermo Scientific), CFX Connect Real-Time PCR detection system (Biorad)	E gene	Days from symptom's onset						0	0
		Symptomatic	Anterior nasal specimen	KingFisher (Thermo Scientific), CFX Connect Real-Time PCR detection system (Biorad)	N gene	Days from symptom's onset						0		0
	4519	Symptomatic	Anterior nasal specimen	KingFisher (Thermo Scientific), CFX Connect Real-Time PCR detection system (Biorad)	E gene	Days from symptom's onset						0									0
		Symptomatic	Anterior nasal specimen	KingFisher (Thermo Scientific), CFX Connect Real-Time PCR detection system (Biorad)	N gene	Days from symptom's onset						0
	4520	Symptomatic	Anterior nasal specimen	KingFisher (Thermo Scientific), CFX Connect Real-Time PCR detection system (Biorad)	E gene	Days from symptom's onset				1	1	1	1	1	1	1	1	0				0		0
		Symptomatic	Anterior nasal specimen	KingFisher (Thermo Scientific), CFX Connect Real-Time PCR detection system (Biorad)	N gene	Days from symptom's onset				1	1	1	1	1	1	1		0
	4521	Symptomatic	Anterior nasal specimen	KingFisher (Thermo Scientific), CFX Connect Real-Time PCR detection system (Biorad)	E gene	Days from symptom's onset													0	0
		Symptomatic	Anterior nasal specimen	KingFisher (Thermo Scientific), CFX Connect Real-Time PCR detection system (Biorad)	N gene	Days from symptom's onset													0	0
	4525	Symptomatic	Anterior nasal specimen	KingFisher (Thermo Scientific), CFX Connect Real-Time PCR detection system (Biorad)	E gene	Days from symptom's onset					1	1	1	1	1	1	0	0	0		0
		Symptomatic	Anterior nasal specimen	KingFisher (Thermo Scientific), CFX Connect Real-Time PCR detection system (Biorad)	N gene	Days from symptom's onset					1	1	1	1	1	1	0	0		0
	4526	Symptomatic	Anterior nasal specimen	KingFisher (Thermo Scientific), CFX Connect Real-Time PCR detection system (Biorad)	E gene	Days from symptom's onset				0	1	1	1	1	1	1	1	0	0								0
		Symptomatic	Anterior nasal specimen	KingFisher (Thermo Scientific), CFX Connect Real-Time PCR detection system (Biorad)	N gene	Days from symptom's onset					1	1	1	1	1	1	1			0
	4528	Symptomatic	Anterior nasal specimen	KingFisher (Thermo Scientific), CFX Connect Real-Time PCR detection system (Biorad)	E gene	Days from symptom's onset				0	0
		Symptomatic	Anterior nasal specimen	KingFisher (Thermo Scientific), CFX Connect Real-Time PCR detection system (Biorad)	N gene	Days from symptom's onset					0
	4529	Symptomatic	Anterior nasal specimen	KingFisher (Thermo Scientific), CFX Connect Real-Time PCR detection system (Biorad)	E gene	Days from symptom's onset		0	0		0	0
		Symptomatic	Anterior nasal specimen	KingFisher (Thermo Scientific), CFX Connect Real-Time PCR detection system (Biorad)	N gene	Days from symptom's onset		0	0			0
	4530	Symptomatic	Anterior nasal specimen	KingFisher (Thermo Scientific), CFX Connect Real-Time PCR detection system (Biorad)	E gene	Days from symptom's onset						1	1	1	1	1	0
		Symptomatic	Anterior nasal specimen	KingFisher (Thermo Scientific), CFX Connect Real-Time PCR detection system (Biorad)	N gene	Days from symptom's onset						1	1	1	1	1			0	0
	4531	Symptomatic	Anterior nasal specimen	KingFisher (Thermo Scientific), CFX Connect Real-Time PCR detection system (Biorad)	N gene	Days from symptom's onset							0
	4532	Symptomatic	Anterior nasal specimen	KingFisher (Thermo Scientific), CFX Connect Real-Time PCR detection system (Biorad)	E gene	Days from symptom's onset						0	0	0	0	0	0	0
		Symptomatic	Anterior nasal specimen	KingFisher (Thermo Scientific), CFX Connect Real-Time PCR detection system (Biorad)	N gene	Days from symptom's onset						0	0	0		0	0
	4533	Symptomatic	Anterior nasal specimen	KingFisher (Thermo Scientific), CFX Connect Real-Time PCR detection system (Biorad)	E gene	Days from symptom's onset					1	1	1	1	0	0	0		0
		Symptomatic	Anterior nasal specimen	KingFisher (Thermo Scientific), CFX Connect Real-Time PCR detection system (Biorad)	N gene	Days from symptom's onset					1	1	1	1	0	0	0		0
	4534	Symptomatic	Anterior nasal specimen	KingFisher (Thermo Scientific), CFX Connect Real-Time PCR detection system (Biorad)	E gene	Days from symptom's onset					1	1	1	1	1	0	0	0	0	0			0		0
		Symptomatic	Anterior nasal specimen	KingFisher (Thermo Scientific), CFX Connect Real-Time PCR detection system (Biorad)	N gene	Days from symptom's onset					1	1	1	1	1	0	0	0
	4535	Symptomatic	Anterior nasal specimen	KingFisher (Thermo Scientific), CFX Connect Real-Time PCR detection system (Biorad)	E gene	Days from symptom's onset							1	1	1	1	1	1	0	0	0
		Symptomatic	Anterior nasal specimen	KingFisher (Thermo Scientific), CFX Connect Real-Time PCR detection system (Biorad)	N gene	Days from symptom's onset							1	1	1	1	1	1	0	0	0
	4536	Symptomatic	Anterior nasal specimen	KingFisher (Thermo Scientific), CFX Connect Real-Time PCR detection system (Biorad)	E gene	Days from symptom's onset		1	1	1	1	1	1	0	0		0			0		0
		Symptomatic	Anterior nasal specimen	KingFisher (Thermo Scientific), CFX Connect Real-Time PCR detection system (Biorad)	N gene	Days from symptom's onset		1	1	1	1	1	1	0	0
	4538	Symptomatic	Anterior nasal specimen	KingFisher (Thermo Scientific), CFX Connect Real-Time PCR detection system (Biorad)	E gene	Days from symptom's onset					1	1	0	0	0
		Symptomatic	Anterior nasal specimen	KingFisher (Thermo Scientific), CFX Connect Real-Time PCR detection system (Biorad)	N gene	Days from symptom's onset					1	1	0	0	0
	4540	Symptomatic	Anterior nasal specimen	KingFisher (Thermo Scientific), CFX Connect Real-Time PCR detection system (Biorad)	E gene	Days from symptom's onset					1	1	1	1	1	0	0	0	0	0			0		0		0
		Symptomatic	Anterior nasal specimen	KingFisher (Thermo Scientific), CFX Connect Real-Time PCR detection system (Biorad)	N gene	Days from symptom's onset					1	1	1	1	1	0	0	0	0	0			0		0
	4541	Symptomatic	Anterior nasal specimen	KingFisher (Thermo Scientific), CFX Connect Real-Time PCR detection system (Biorad)	E gene	Days from symptom's onset						1	1	1	1	1	0	0	0	0		0				0
		Symptomatic	Anterior nasal specimen	KingFisher (Thermo Scientific), CFX Connect Real-Time PCR detection system (Biorad)	N gene	Days from symptom's onset						1	1	1	1	1	0	0	0	0		0
	4542	Symptomatic	Anterior nasal specimen	KingFisher (Thermo Scientific), CFX Connect Real-Time PCR detection system (Biorad)	E gene	Days from symptom's onset					1					0					0
		Symptomatic	Anterior nasal specimen	KingFisher (Thermo Scientific), CFX Connect Real-Time PCR detection system (Biorad)	N gene	Days from symptom's onset					1
	4546	Symptomatic	Anterior nasal specimen	KingFisher (Thermo Scientific), CFX Connect Real-Time PCR detection system (Biorad)	E gene	Days from symptom's onset						1	1	1	0	0			0	0
		Symptomatic	Anterior nasal specimen	KingFisher (Thermo Scientific), CFX Connect Real-Time PCR detection system (Biorad)	N gene	Days from symptom's onset						1	1	1	0	0			0
	4547	Symptomatic	Anterior nasal specimen	KingFisher (Thermo Scientific), CFX Connect Real-Time PCR detection system (Biorad)	E gene	Days from symptom's onset					1	1	1	1	1	1	1	1	1	1			0
		Symptomatic	Anterior nasal specimen	KingFisher (Thermo Scientific), CFX Connect Real-Time PCR detection system (Biorad)	N gene	Days from symptom's onset					1	1	1	1	1	1	1	1	1	1
	4549	Symptomatic	Anterior nasal specimen	KingFisher (Thermo Scientific), CFX Connect Real-Time PCR detection system (Biorad)	E gene	Days from symptom's onset					1	1	1	1	1	0
		Symptomatic	Anterior nasal specimen	KingFisher (Thermo Scientific), CFX Connect Real-Time PCR detection system (Biorad)	N gene	Days from symptom's onset					1	1	1	1	1	0
	4551	Symptomatic	Anterior nasal specimen	KingFisher (Thermo Scientific), CFX Connect Real-Time PCR detection system (Biorad)	E gene	Days from symptom's onset			0
	4555	Symptomatic	Anterior nasal specimen	KingFisher (Thermo Scientific), CFX Connect Real-Time PCR detection system (Biorad)	E gene	Days from symptom's onset						0	0				0	0
		Symptomatic	Anterior nasal specimen	KingFisher (Thermo Scientific), CFX Connect Real-Time PCR detection system (Biorad)	N gene	Days from symptom's onset												0
	4558	Symptomatic	Anterior nasal specimen	KingFisher (Thermo Scientific), CFX Connect Real-Time PCR detection system (Biorad)	E gene	Days from symptom's onset					0	1	1	1		1	1	1	1			0
		Symptomatic	Anterior nasal specimen	KingFisher (Thermo Scientific), CFX Connect Real-Time PCR detection system (Biorad)	N gene	Days from symptom's onset					0	1	1	1		1	1	1
	4560	Symptomatic	Anterior nasal specimen	KingFisher (Thermo Scientific), CFX Connect Real-Time PCR detection system (Biorad)	E gene	Days from symptom's onset					1	1	1	1	1
		Symptomatic	Anterior nasal specimen	KingFisher (Thermo Scientific), CFX Connect Real-Time PCR detection system (Biorad)	N gene	Days from symptom's onset					1	1	1	1	1
	4561	Symptomatic	Anterior nasal specimen	KingFisher (Thermo Scientific), CFX Connect Real-Time PCR detection system (Biorad)	E gene	Days from symptom's onset					1	0	1	1	1	0
		Symptomatic	Anterior nasal specimen	KingFisher (Thermo Scientific), CFX Connect Real-Time PCR detection system (Biorad)	N gene	Days from symptom's onset					1	0	1	1	1
	4562	Symptomatic	Anterior nasal specimen	KingFisher (Thermo Scientific), CFX Connect Real-Time PCR detection system (Biorad)	E gene	Days from symptom's onset						0						0
	4563	Symptomatic	Anterior nasal specimen	KingFisher (Thermo Scientific), CFX Connect Real-Time PCR detection system (Biorad)	E gene	Days from symptom's onset					1	1	1	1		0	0	0	0				0		0		0
		Symptomatic	Anterior nasal specimen	KingFisher (Thermo Scientific), CFX Connect Real-Time PCR detection system (Biorad)	N gene	Days from symptom's onset					1	1	1	1				0									0
	4567	Symptomatic	Anterior nasal specimen	KingFisher (Thermo Scientific), CFX Connect Real-Time PCR detection system (Biorad)	E gene	Days from symptom's onset					1	1	1	1	1	0	0	0
		Symptomatic	Anterior nasal specimen	KingFisher (Thermo Scientific), CFX Connect Real-Time PCR detection system (Biorad)	N gene	Days from symptom's onset					1	1	1	1	1	0
	4568	Pre-symptomatic	Anterior nasal specimen	KingFisher (Thermo Scientific), CFX Connect Real-Time PCR detection system (Biorad)	E gene	Days from first RT-PCR positive	1	1	1	1	1	1	1	1	0	0
		Pre-symptomatic	Anterior nasal specimen	KingFisher (Thermo Scientific), CFX Connect Real-Time PCR detection system (Biorad)	N gene	Days from first RT-PCR positive	1	1	1	1	1	1	1	1	0
	4571	Symptomatic	Anterior nasal specimen	KingFisher (Thermo Scientific), CFX Connect Real-Time PCR detection system (Biorad)	E gene	Days from symptom's onset	0	1	1	1	1	1	1	1	1	0						0
		Symptomatic	Anterior nasal specimen	KingFisher (Thermo Scientific), CFX Connect Real-Time PCR detection system (Biorad)	N gene	Days from symptom's onset		1	1	1	1	1	1	1	1
	4572	Symptomatic	Anterior nasal specimen	KingFisher (Thermo Scientific), CFX Connect Real-Time PCR detection system (Biorad)	E gene	Days from symptom's onset					1	1	1		0	0		0						0
		Symptomatic	Anterior nasal specimen	KingFisher (Thermo Scientific), CFX Connect Real-Time PCR detection system (Biorad)	N gene	Days from symptom's onset					1	1	1		0
	4576	Symptomatic	Anterior nasal specimen	KingFisher (Thermo Scientific), CFX Connect Real-Time PCR detection system (Biorad)	E gene	Days from symptom's onset									1	0	1	1					0
		Symptomatic	Anterior nasal specimen	KingFisher (Thermo Scientific), CFX Connect Real-Time PCR detection system (Biorad)	N gene	Days from symptom's onset									1	0	1	1					0
	4577	Symptomatic	Anterior nasal specimen	KingFisher (Thermo Scientific), CFX Connect Real-Time PCR detection system (Biorad)	E gene	Days from symptom's onset					1	1	1	1	1	1	1	0	0	0	0
		Symptomatic	Anterior nasal specimen	KingFisher (Thermo Scientific), CFX Connect Real-Time PCR detection system (Biorad)	N gene	Days from symptom's onset					1	1	1	1	1	1	1	0	0
	4578	Symptomatic	Anterior nasal specimen	KingFisher (Thermo Scientific), CFX Connect Real-Time PCR detection system (Biorad)	E gene	Days from symptom's onset		1	0	1	1		0		1	0
		Symptomatic	Anterior nasal specimen	KingFisher (Thermo Scientific), CFX Connect Real-Time PCR detection system (Biorad)	N gene	Days from symptom's onset		1	0	1	1		0		1
	4580	Symptomatic	Anterior nasal specimen	KingFisher (Thermo Scientific), CFX Connect Real-Time PCR detection system (Biorad)	E gene	Days from symptom's onset						0		1	0
		Symptomatic	Anterior nasal specimen	KingFisher (Thermo Scientific), CFX Connect Real-Time PCR detection system (Biorad)	N gene	Days from symptom's onset								1
	4583	Symptomatic	Anterior nasal specimen	KingFisher (Thermo Scientific), CFX Connect Real-Time PCR detection system (Biorad)	E gene	Days from symptom's onset				1	1	1	1	1	1	1	1	1	1	0			0
		Symptomatic	Anterior nasal specimen	KingFisher (Thermo Scientific), CFX Connect Real-Time PCR detection system (Biorad)	N gene	Days from symptom's onset				1	1	1	1	1	1	1	1	1	1	0
	4585	Symptomatic	Anterior nasal specimen	KingFisher (Thermo Scientific), CFX Connect Real-Time PCR detection system (Biorad)	E gene	Days from symptom's onset					1	1	1	1		1	1	1		1
		Symptomatic	Anterior nasal specimen	KingFisher (Thermo Scientific), CFX Connect Real-Time PCR detection system (Biorad)	N gene	Days from symptom's onset					1	1	1	1
	4586	Symptomatic	Anterior nasal specimen	KingFisher (Thermo Scientific), CFX Connect Real-Time PCR detection system (Biorad)	E gene	Days from symptom's onset		1	1	1	1	1	1	0	0	0
		Symptomatic	Anterior nasal specimen	KingFisher (Thermo Scientific), CFX Connect Real-Time PCR detection system (Biorad)	N gene	Days from symptom's onset		1	1	1	1	1	1	0	0	0
	4588	Symptomatic	Anterior nasal specimen	KingFisher (Thermo Scientific), CFX Connect Real-Time PCR detection system (Biorad)	N gene	Days from symptom's onset		0
	4596	Symptomatic	Anterior nasal specimen	KingFisher (Thermo Scientific), CFX Connect Real-Time PCR detection system (Biorad)	E gene	Days from symptom's onset					1	1	1	0			0
		Symptomatic	Anterior nasal specimen	KingFisher (Thermo Scientific), CFX Connect Real-Time PCR detection system (Biorad)	N gene	Days from symptom's onset					1	1	1	0			0	0
	4597	Symptomatic	Anterior nasal specimen	KingFisher (Thermo Scientific), CFX Connect Real-Time PCR detection system (Biorad)	E gene	Days from symptom's onset	1	1	1	1	1	1	1	1	1
		Symptomatic	Anterior nasal specimen	KingFisher (Thermo Scientific), CFX Connect Real-Time PCR detection system (Biorad)	N gene	Days from symptom's onset		1	1	1	1	1	1	1	1
	4600	Symptomatic	Anterior nasal specimen	KingFisher (Thermo Scientific), CFX Connect Real-Time PCR detection system (Biorad)	E gene	Days from symptom's onset			1	1	1	1	1	1	0	0	0	0
		Symptomatic	Anterior nasal specimen	KingFisher (Thermo Scientific), CFX Connect Real-Time PCR detection system (Biorad)	N gene	Days from symptom's onset			1	1	1	1	1	1	0
	4608	Symptomatic	Anterior nasal specimen	KingFisher (Thermo Scientific), CFX Connect Real-Time PCR detection system (Biorad)	E gene	Days from symptom's onset					0	0	0	0	0	0	0
		Symptomatic	Anterior nasal specimen	KingFisher (Thermo Scientific), CFX Connect Real-Time PCR detection system (Biorad)	N gene	Days from symptom's onset					0	0	0	0	0
	4612	Symptomatic	Anterior nasal specimen	KingFisher (Thermo Scientific), CFX Connect Real-Time PCR detection system (Biorad)	E gene	Days from symptom's onset				1	1	1	0		0		0			0
		Symptomatic	Anterior nasal specimen	KingFisher (Thermo Scientific), CFX Connect Real-Time PCR detection system (Biorad)	N gene	Days from symptom's onset				1	1	1	0	0	0									0
	4637	Symptomatic	Anterior nasal specimen	KingFisher (Thermo Scientific), CFX Connect Real-Time PCR detection system (Biorad)	E gene	Days from symptom's onset				1	1	1	0	0	0	0	0	0	0	0		0
		Symptomatic	Anterior nasal specimen	KingFisher (Thermo Scientific), CFX Connect Real-Time PCR detection system (Biorad)	N gene	Days from symptom's onset				1	1	1	0	0	0	0	0	0	0	0		0
	4665	Symptomatic	Anterior nasal specimen	KingFisher (Thermo Scientific), CFX Connect Real-Time PCR detection system (Biorad)	E gene	Days from symptom's onset									0
		Symptomatic	Anterior nasal specimen	KingFisher (Thermo Scientific), CFX Connect Real-Time PCR detection system (Biorad)	N gene	Days from symptom's onset								0
	4611	Symptomatic	Anterior nasal specimen	KingFisher (Thermo Scientific), CFX Connect Real-Time PCR detection system (Biorad)	E gene	Days from symptom's onset												0
	4615	Symptomatic	Anterior nasal specimen	KingFisher (Thermo Scientific), CFX Connect Real-Time PCR detection system (Biorad)	E gene	Days from symptom's onset						1			0	0	0	0		0
		Symptomatic	Anterior nasal specimen	KingFisher (Thermo Scientific), CFX Connect Real-Time PCR detection system (Biorad)	N gene	Days from symptom's onset						1			0	0	0	0
	4616	Symptomatic	Anterior nasal specimen	KingFisher (Thermo Scientific), CFX Connect Real-Time PCR detection system (Biorad)	E gene	Days from symptom's onset																0
	4618	Symptomatic	Anterior nasal specimen	KingFisher (Thermo Scientific), CFX Connect Real-Time PCR detection system (Biorad)	E gene	Days from symptom's onset					1	0	0	0	0		0	0		0	0
		Symptomatic	Anterior nasal specimen	KingFisher (Thermo Scientific), CFX Connect Real-Time PCR detection system (Biorad)	N gene	Days from symptom's onset					1	0	0	0	0	0	0	0	0		0
	4619	Symptomatic	Anterior nasal specimen	KingFisher (Thermo Scientific), CFX Connect Real-Time PCR detection system (Biorad)	E gene	Days from symptom's onset			0	0	0
		Symptomatic	Anterior nasal specimen	KingFisher (Thermo Scientific), CFX Connect Real-Time PCR detection system (Biorad)	N gene	Days from symptom's onset			0	0	0
	4620	Symptomatic	Anterior nasal specimen	KingFisher (Thermo Scientific), CFX Connect Real-Time PCR detection system (Biorad)	E gene	Days from symptom's onset						1	1	0	0	0	0		0		0
		Symptomatic	Anterior nasal specimen	KingFisher (Thermo Scientific), CFX Connect Real-Time PCR detection system (Biorad)	N gene	Days from symptom's onset						1	1	0	0	0	0
	4621	Symptomatic	Anterior nasal specimen	KingFisher (Thermo Scientific), CFX Connect Real-Time PCR detection system (Biorad)	E gene	Days from symptom's onset		0	0	1	1	1	1	1	1	0	0	0	0	0
		Symptomatic	Anterior nasal specimen	KingFisher (Thermo Scientific), CFX Connect Real-Time PCR detection system (Biorad)	N gene	Days from symptom's onset		0	0	1	1	1	1	1	1	0	0
	4623	Symptomatic	Anterior nasal specimen	KingFisher (Thermo Scientific), CFX Connect Real-Time PCR detection system (Biorad)	E gene	Days from symptom's onset		0	1	1	1	0	1	1	0	0	0	0	0	0	0			0
		Symptomatic	Anterior nasal specimen	KingFisher (Thermo Scientific), CFX Connect Real-Time PCR detection system (Biorad)	N gene	Days from symptom's onset		1	1	1	1	0	1	1	0	0	0	0	0	0	0			0
	4627	Symptomatic	Anterior nasal specimen	KingFisher (Thermo Scientific), CFX Connect Real-Time PCR detection system (Biorad)	E gene	Days from symptom's onset						1	0	0	0	0	0	0
		Symptomatic	Anterior nasal specimen	KingFisher (Thermo Scientific), CFX Connect Real-Time PCR detection system (Biorad)	N gene	Days from symptom's onset						1	0	0	0	0	0
	4629	Symptomatic	Anterior nasal specimen	KingFisher (Thermo Scientific), CFX Connect Real-Time PCR detection system (Biorad)	E gene	Days from symptom's onset						1	1	0	0	0			0
		Symptomatic	Anterior nasal specimen	KingFisher (Thermo Scientific), CFX Connect Real-Time PCR detection system (Biorad)	N gene	Days from symptom's onset						1	1	0	0	0	0		0
	4631	Symptomatic	Anterior nasal specimen	KingFisher (Thermo Scientific), CFX Connect Real-Time PCR detection system (Biorad)	E gene	Days from symptom's onset					1	1	0	0	0					0
		Symptomatic	Anterior nasal specimen	KingFisher (Thermo Scientific), CFX Connect Real-Time PCR detection system (Biorad)	N gene	Days from symptom's onset					1	1	0	0
	4632	Symptomatic	Anterior nasal specimen	KingFisher (Thermo Scientific), CFX Connect Real-Time PCR detection system (Biorad)	E gene	Days from symptom's onset						1	1	1	1	1	0	0		0			0
		Symptomatic	Anterior nasal specimen	KingFisher (Thermo Scientific), CFX Connect Real-Time PCR detection system (Biorad)	N gene	Days from symptom's onset						1	1	1	1	1	0	0		0			0
	4633	Symptomatic	Anterior nasal specimen	KingFisher (Thermo Scientific), CFX Connect Real-Time PCR detection system (Biorad)	E gene	Days from symptom's onset					1	1	0	0	0	0				0
		Symptomatic	Anterior nasal specimen	KingFisher (Thermo Scientific), CFX Connect Real-Time PCR detection system (Biorad)	N gene	Days from symptom's onset					1	1			0
	4636	Symptomatic	Anterior nasal specimen	KingFisher (Thermo Scientific), CFX Connect Real-Time PCR detection system (Biorad)	E gene	Days from symptom's onset					1	1	1	1	1	0		0	0	0	0
		Symptomatic	Anterior nasal specimen	KingFisher (Thermo Scientific), CFX Connect Real-Time PCR detection system (Biorad)	N gene	Days from symptom's onset					1	1	1	1	1	0		0	0	0	0
	4638	Symptomatic	Anterior nasal specimen	KingFisher (Thermo Scientific), CFX Connect Real-Time PCR detection system (Biorad)	E gene	Days from symptom's onset				0	0	0	0
		Symptomatic	Anterior nasal specimen	KingFisher (Thermo Scientific), CFX Connect Real-Time PCR detection system (Biorad)	N gene	Days from symptom's onset				0	0	0
	4639	Symptomatic	Anterior nasal specimen	KingFisher (Thermo Scientific), CFX Connect Real-Time PCR detection system (Biorad)	E gene	Days from symptom's onset				0	0	0	0	0	0
		Symptomatic	Anterior nasal specimen	KingFisher (Thermo Scientific), CFX Connect Real-Time PCR detection system (Biorad)	N gene	Days from symptom's onset				0	0	0	0	0	0
	4644	Symptomatic	Anterior nasal specimen	KingFisher (Thermo Scientific), CFX Connect Real-Time PCR detection system (Biorad)	E gene	Days from symptom's onset						1	1	1	1	1	0
		Symptomatic	Anterior nasal specimen	KingFisher (Thermo Scientific), CFX Connect Real-Time PCR detection system (Biorad)	N gene	Days from symptom's onset						1	1	1	1	1	0
	4645	Symptomatic	Anterior nasal specimen	KingFisher (Thermo Scientific), CFX Connect Real-Time PCR detection system (Biorad)	E gene	Days from symptom's onset				1	1	1	0		0
		Symptomatic	Anterior nasal specimen	KingFisher (Thermo Scientific), CFX Connect Real-Time PCR detection system (Biorad)	N gene	Days from symptom's onset				1	1	1	0	0	0
	4647	Symptomatic	Anterior nasal specimen	KingFisher (Thermo Scientific), CFX Connect Real-Time PCR detection system (Biorad)	E gene	Days from symptom's onset						1	1	1	1	0	0	0			0
		Symptomatic	Anterior nasal specimen	KingFisher (Thermo Scientific), CFX Connect Real-Time PCR detection system (Biorad)	N gene	Days from symptom's onset						1	1	1	1	0	0	0			0
	4649	Symptomatic	Anterior nasal specimen	KingFisher (Thermo Scientific), CFX Connect Real-Time PCR detection system (Biorad)	E gene	Days from symptom's onset						0	0	0									0
		Symptomatic	Anterior nasal specimen	KingFisher (Thermo Scientific), CFX Connect Real-Time PCR detection system (Biorad)	N gene	Days from symptom's onset						0	0	0
	4651	Symptomatic	Anterior nasal specimen	KingFisher (Thermo Scientific), CFX Connect Real-Time PCR detection system (Biorad)	E gene	Days from symptom's onset				1	1	1	0
		Symptomatic	Anterior nasal specimen	KingFisher (Thermo Scientific), CFX Connect Real-Time PCR detection system (Biorad)	N gene	Days from symptom's onset				1	1	1	0	0	0											0
	4654	Symptomatic	Anterior nasal specimen	KingFisher (Thermo Scientific), CFX Connect Real-Time PCR detection system (Biorad)	E gene	Days from symptom's onset						0	0
	4655	Symptomatic	Anterior nasal specimen	KingFisher (Thermo Scientific), CFX Connect Real-Time PCR detection system (Biorad)	E gene	Days from symptom's onset					1	1	1	1	1	1	1	1		0			0		0		0
		Symptomatic	Anterior nasal specimen	KingFisher (Thermo Scientific), CFX Connect Real-Time PCR detection system (Biorad)	N gene	Days from symptom's onset					1	1	1	1	1	1	1	1		0
	4656	Symptomatic	Anterior nasal specimen	KingFisher (Thermo Scientific), CFX Connect Real-Time PCR detection system (Biorad)	E gene	Days from symptom's onset									0
	4658	Symptomatic	Anterior nasal specimen	KingFisher (Thermo Scientific), CFX Connect Real-Time PCR detection system (Biorad)	E gene	Days from symptom's onset				1	1	0	1	1			0
		Symptomatic	Anterior nasal specimen	KingFisher (Thermo Scientific), CFX Connect Real-Time PCR detection system (Biorad)	N gene	Days from symptom's onset				1	1	0	1	1
	4659	Symptomatic	Anterior nasal specimen	KingFisher (Thermo Scientific), CFX Connect Real-Time PCR detection system (Biorad)	E gene	Days from symptom's onset			1	1				0	0
		Symptomatic	Anterior nasal specimen	KingFisher (Thermo Scientific), CFX Connect Real-Time PCR detection system (Biorad)	N gene	Days from symptom's onset			1	1
	4660	Symptomatic	Anterior nasal specimen	KingFisher (Thermo Scientific), CFX Connect Real-Time PCR detection system (Biorad)	E gene	Days from symptom's onset						1	0	0
		Symptomatic	Anterior nasal specimen	KingFisher (Thermo Scientific), CFX Connect Real-Time PCR detection system (Biorad)	N gene	Days from symptom's onset						1	0	0
	4661	Pre-symptomatic	Anterior nasal specimen	KingFisher (Thermo Scientific), CFX Connect Real-Time PCR detection system (Biorad)	E gene	Days from first RT-PCR positive	1	1	1	1	1
		Pre-symptomatic	Anterior nasal specimen	KingFisher (Thermo Scientific), CFX Connect Real-Time PCR detection system (Biorad)	N gene	Days from first RT-PCR positive	1	1	1	1	1
	4662	Symptomatic	Anterior nasal specimen	KingFisher (Thermo Scientific), CFX Connect Real-Time PCR detection system (Biorad)	E gene	Days from symptom's onset								1	0	0	1		0
		Symptomatic	Anterior nasal specimen	KingFisher (Thermo Scientific), CFX Connect Real-Time PCR detection system (Biorad)	N gene	Days from symptom's onset								1	0		1		0
	4663	Symptomatic	Anterior nasal specimen	KingFisher (Thermo Scientific), CFX Connect Real-Time PCR detection system (Biorad)	E gene	Days from symptom's onset				0	0	1	1	1	0	0	0					0
		Symptomatic	Anterior nasal specimen	KingFisher (Thermo Scientific), CFX Connect Real-Time PCR detection system (Biorad)	N gene	Days from symptom's onset				0	0	1	1	1	0	0						0
	4666	Symptomatic	Anterior nasal specimen	KingFisher (Thermo Scientific), CFX Connect Real-Time PCR detection system (Biorad)	E gene	Days from symptom's onset						0
		Symptomatic	Anterior nasal specimen	KingFisher (Thermo Scientific), CFX Connect Real-Time PCR detection system (Biorad)	N gene	Days from symptom's onset						0
Tobolowski 2022	Patient 1 (A)	Symptomatic	Paired bilateral anterior nasal specimens	CDC Influenza SARS-CoV-2 multiplex assay.	N gene	Days from first SARS-CoV-2–positive test (BinaxNOW™ COVID-19 Ag Cards or RT-PCR)									1			1		0		0
	Patient 2 (B)	Symptomatic	Paired anterior nasal specimens	CDC Influenza SARS-CoV-2 multiplex assay.	N gene	Days from first SARS-CoV-2–positive test (BinaxNOW™ COVID-19 Ag Cards or RT-PCR)									1			0		0
	Patient 3 (C)	Symptomatic	Paired anterior nasal specimens	CDC Influenza SARS-CoV-2 multiplex assay.	N gene	Days from first SARS-CoV-2–positive test (BinaxNOW™ COVID-19 Ag Cards or RT-PCR)	1	1		1		1
	Patient 4 (D)	Symptomatic	Paired anterior nasal specimens	CDC Influenza SARS-CoV-2 multiplex assay.	N gene	Days from first SARS-CoV-2–positive test (BinaxNOW™ COVID-19 Ag Cards or RT-PCR)									0			0		0			0		0
	Patient 5 (E)	Asymptomatic	Paired anterior nasal specimens	CDC Influenza SARS-CoV-2 multiplex assay.	N gene	Days from first SARS-CoV-2–positive test (BinaxNOW™ COVID-19 Ag Cards or RT-PCR)	0												0
	Patient 6 (G)	Symptomatic	Paired anterior nasal specimens	CDC Influenza SARS-CoV-2 multiplex assay.	N gene	Days from first SARS-CoV-2–positive test (BinaxNOW™ COVID-19 Ag Cards or RT-PCR)	1		1		0		0		0
	Patient 7 (H)	Symptomatic	Paired anterior nasal specimens	CDC Influenza SARS-CoV-2 multiplex assay.	N gene	Days from first SARS-CoV-2–positive test (BinaxNOW™ COVID-19 Ag Cards or RT-PCR)															0		0
	Patient 8 (I)	Symptomatic	Paired anterior nasal specimens	CDC Influenza SARS-CoV-2 multiplex assay.	N gene	Days from first SARS-CoV-2–positive test (BinaxNOW™ COVID-19 Ag Cards or RT-PCR)	0			0	0			0	0
	Patient 9 (J)	Asymptomatic	Paired anterior nasal specimens	CDC Influenza SARS-CoV-2 multiplex assay.	N gene	Days from first SARS-CoV-2–positive test (BinaxNOW™ COVID-19 Ag Cards or RT-PCR)										0		0		0				0
	Patient 10 (K)	Symptomatic	Paired anterior nasal specimens	CDC Influenza SARS-CoV-2 multiplex assay.	N gene	Days from first SARS-CoV-2–positive test (BinaxNOW™ COVID-19 Ag Cards or RT-PCR)										0		0		0		0		0
	Patient 11 (L)	Symptomatic	Paired anterior nasal specimens	CDC Influenza SARS-CoV-2 multiplex assay.	N gene	Days from first SARS-CoV-2–positive test (BinaxNOW™ COVID-19 Ag Cards or RT-PCR)																0		0		0		0		0
Spinicci 2022	Patient 1	Asymptomatic	NP swab	Allplex™ 2019-nCoV (Seegene Technologies Inc; Seoul, South Korea)	N/R	Days from first RT-PCR positive (173 days after symptoms onset compatible with SARS CoV19 infections (infection not confirmed)																																									1
Choi 2020	Patient 1	Symptomatic	NP swab	Hologic Panther Fusion SARS-CoV-2 RT-PCR. Viral load was quantified using the US CDC 2019-nCoV_N1 primers and probe set.	N1	Days from first RT-PCR positive
[truncated: 155 more columns]
